# Supplementary material for: Genome-wide identification of myeloblastosis gene family and its response to cadmium stress in Ipomoea aquatica
Source: Front Plant Sci. 2022 Aug 23;13:979988. doi: 10.3389/fpls.2022.979988 (PMC9445626; doi:10.3389/fpls.2022.979988)
Supplement: Supplementary file 1 [file Data_Sheet_1.xlsx]

## Sheet: Table S1
Table S1. Details of the IaMYB genes
Chr ID	Sequence ID	Rename	start	end	Type	Num of Exon	Num of Intron
Chr1	iaq.scaf_129.135	IaMYB1	3539874	3544375	1R	3	2
Chr1	iaq.scaf_129.474	IaMYB2	8370385	8372087	2R	3	2
Chr1	iaq.scaf_129.592	IaMYB3	9676285	9678507	2R	3	2
Chr1	iaq.scaf_129.594	IaMYB4	9729191	9731413	2R	3	2
Chr1	iaq.scaf_129.789	IaMYB5	11254659	11258546	1R	7	6
Chr1	iaq.scaf_129.805	IaMYB6	11376879	11378333	2R	3	2
Chr1	iaq.scaf_129.836	IaMYB7	11615540	11618488	2R	3	2
Chr1	iaq.scaf_129.838.1	IaMYB8	11623771	11626090	2R	3	2
Chr1	iaq.scaf_129.1179.3	IaMYB9	14389420	14392935	1R	5	4
Chr1	iaq.scaf_129.1358	IaMYB10	15759846	15761560	2R	3	2
Chr1	iaq.scaf_129.1536	IaMYB11	16625463	16626050	1R	2	1
Chr1	iaq.scaf_129.1556	IaMYB12	16688498	16690680	2R	3	2
Chr1	iaq.scaf_129.1643_iaq.scaf_129.1644	IaMYB13	17371844	17375019	1R	6	5
Chr1	iaq.scaf_129.1708	IaMYB14	17735654	17738202	1R	3	2
Chr1	iaq.scaf_129.1764	IaMYB15	18060980	18063225	2R	3	2
Chr1	iaq.scaf_129.1790	IaMYB16	18211263	18215866	1R	9	8
Chr1	iaq.scaf_1242.119	IaMYB17	32568840	32571346	2R	3	2
Chr1	iaq.scaf_172.56	IaMYB18	34034140	34036357	2R	3	2
Chr1	iaq.scaf_172.42	IaMYB19	34229668	34230253	1R	3	2
Chr1	iaq.scaf_25.45	IaMYB20	35318091	35319995	1R	3	2
Chr1	iaq.scaf_25.103	IaMYB21	35961287	35963820	1R	2	1
Chr1	iaq.scaf_25.321	IaMYB22	37542091	37544185	2R	3	2
Chr1	iaq.scaf_25.650	IaMYB23	40090276	40095252	1R	2	1
Chr1	iaq.scaf_25.660	IaMYB24	40165069	40167605	2R	3	2
Chr2	iaq.scaf_3.192	IaMYB25	1082828	1083941	2R	1	0
Chr2	iaq.scaf_10.172	IaMYB26	5478099	5479740	2R	2	1
Chr2	iaq.scaf_10.226	IaMYB27	6012103	6013740	2R	2	1
Chr2	iaq.scaf_10.227	IaMYB28	6039759	6041508	2R	2	1
Chr2	iaq.scaf_10.321	IaMYB29	6928490	6931508	2R	3	2
Chr2	iaq.scaf_82.121	IaMYB30	8825906	8827770	2R	3	2
Chr2	iaq.scaf_15.13	IaMYB31	16849891	16856916	2R	2	1
Chr3	iaq.scaf_109.219	IaMYB32	3195035	3197140	2R	2	1
Chr3	iaq.scaf_232.23	IaMYB33	4156317	4159747	2R	3	2
Chr3	iaq.scaf_93.19.1	IaMYB34	6328685	6334120	1R	4	3
Chr3	iaq.scaf_46.269.1	IaMYB35	14259116	14265066	1R	8	7
Chr3	iaq.scaf_46.34	IaMYB36	16718964	16723950	1R	3	2
Chr3	iaq.scaf_46.9	IaMYB37	16972941	16976923	1R	6	5
Chr3	iaq.scaf_73.1223	IaMYB38	22106761	22110109	2R	2	1
Chr3	iaq.scaf_73.814_iaq.scaf_73.815	IaMYB39	26372539	26377879	3R	9	8
Chr3	iaq.scaf_73.813.1	IaMYB40	26373426	26385853	3R	9	8
Chr3	iaq.scaf_73.576	IaMYB41	28582079	28583572	2R	3	2
Chr3	iaq.scaf_73.255.3	IaMYB42	30809950	30813477	1R	5	4
Chr3	iaq.scaf_73.44	IaMYB43	31885998	31887455	2R	2	1
Chr4	iaq.scaf_1355.28	IaMYB44	2928680	2930698	2R	2	1
Chr4	iaq.scaf_99.20	IaMYB45	7934726	7938313	1R	3	2
Chr4	iaq.scaf_120.105	IaMYB46	16269051	16271794	2R	2	1
Chr4	iaq.scaf_876.195	IaMYB47	20351895	20353803	2R	3	2
Chr4	iaq.scaf_876.512	IaMYB48	23632604	23634395	2R	3	2
Chr4	iaq.scaf_876.556	IaMYB49	24088307	24091496	2R	3	2
Chr5	iaq.scaf_80.33	IaMYB50	5434730	5437119	2R	3	2
Chr5	iaq.scaf_52.138	IaMYB51	8513896	8516259	1R	2	1
Chr5	iaq.scaf_52.11	IaMYB52	11913713	11916303	2R	3	2
Chr5	iaq.scaf_52.8	IaMYB53	12270048	12278125	1R	3	2
Chr6	iaq.scaf_9.791	IaMYB54	783800	785016	2R	3	2
Chr6	iaq.scaf_9.583	IaMYB55	2099280	2100737	2R	3	2
Chr6	iaq.scaf_9.504	IaMYB56	2820948	2822639	2R	3	2
Chr6	iaq.scaf_9.92	IaMYB57	6867786	6870219	1R	6	5
Chr6	iaq.scaf_9.37	IaMYB58	7266905	7268119	2R	1	0
Chr6	iaq.scaf_719.73	IaMYB59	15523367	15525784	2R	1	0
Chr6	iaq.scaf_35.131	IaMYB60	18751682	18757581	1R	8	7
Chr6	iaq.scaf_131.760	IaMYB61	23223697	23225628	2R	3	2
Chr6	iaq.scaf_131.555	IaMYB62	25505506	25505955	1R	2	1
Chr6	iaq.scaf_131.554	IaMYB63	25505977	25506558	1R	1	0
Chr6	iaq.scaf_131.527	IaMYB64	25674084	25675443	1R	2	1
Chr6	iaq.scaf_131.382	IaMYB65	26770343	26772033	2R	3	2
Chr6	iaq.scaf_131.244	IaMYB66	27819046	27820276	1R	2	1
Chr6	iaq.scaf_131.203	IaMYB67	28170347	28171343	2R	1	0
Chr6	iaq.scaf_131.121	IaMYB68	28719042	28723714	2R	3	2
Chr6	iaq.scaf_131.116	IaMYB69	28748529	28755083	1R	12	11
Chr6	iaq.scaf_131.66	IaMYB70	29033231	29034585	2R	2	1
Chr7	iaq.scaf_507.360	IaMYB71	3005085	3006400	2R	3	2
Chr7	iaq.scaf_308.77	IaMYB72	29488779	29490555	2R	3	2
Chr7	iaq.scaf_115.311	IaMYB73	36223714	36224649	2R	1	0
Chr7	iaq.scaf_115.256	IaMYB74	36602589	36604619	2R	3	2
Chr7	iaq.scaf_115.194	IaMYB75	37171545	37177335	1R	6	5
Chr7	iaq.scaf_6.407	IaMYB76	42834605	42836005	2R	2	1
Chr7	iaq.scaf_6.418	IaMYB77	42940687	42942576	2R	3	2
Chr7	iaq.scaf_6.709	IaMYB78	45256539	45261289	1R	7	6
Chr8	iaq.scaf_51.23	IaMYB79	834603	849202	1R	6	5
Chr8	iaq.scaf_51.66	IaMYB80	1338437	1340996	1R	3	2
Chr8	iaq.scaf_51.146	IaMYB81	2259330	2261749	2R	3	2
Chr8	iaq.scaf_5.162	IaMYB82	7389073	7390584	2R	2	1
Chr8	iaq.scaf_22.34	IaMYB83	11285550	11291860	1R	4	3
Chr8	iaq.scaf_649.82	IaMYB84	13546641	13548371	2R	3	2
Chr8	iaq.scaf_56.469	IaMYB85	21433686	21434947	2R	3	2
Chr8	iaq.scaf_56.471	IaMYB86	21446490	21447704	1R	3	2
Chr8	iaq.scaf_56.473	IaMYB87	21456777	21458065	2R	3	2
Chr8	iaq.scaf_56.771	IaMYB88	23229564	23233806	1R	3	2
Chr8	iaq.scaf_56.923	IaMYB89	24041892	24046254	1R	8	7
Chr9	iaq.scaf_62.54	IaMYB90	3010835	3013808	2R	3	2
Chr9	iaq.scaf_62.41	IaMYB91	3162151	3164146	2R	4	3
Chr9	iaq.scaf_149.51	IaMYB92	13467370	13475135	3R	12	11
Chr9	iaq.scaf_79.33	IaMYB93	15784438	15786532	1R	3	2
Chr9	iaq.scaf_24.260	IaMYB94	16371404	16374596	2R	3	2
Chr9	iaq.scaf_618.48.1	IaMYB95	20122933	20128004	1R	13	12
Chr9	iaq.scaf_550.332	IaMYB96	20982279	20988710	4R	9	8
Chr9	iaq.scaf_550.217	IaMYB97	22511919	22516168	2R	3	2
Chr10	iaq.scaf_130.83	IaMYB98	424036	428160	1R	8	7
Chr10	iaq.scaf_130.128	IaMYB99	778478	783396	2R	4	3
Chr10	iaq.scaf_123.202	IaMYB100	2937098	2940208	2R	2	1
Chr10	iaq.scaf_906.81.1	IaMYB101	4006015	4010844	1R	9	8
Chr10	iaq.scaf_84.100	IaMYB102	6144286	6146094	2R	3	2
Chr10	iaq.scaf_133.21	IaMYB103	9595054	9608011	1R	21	20
Chr10	iaq.scaf_58.1081	IaMYB104	20640615	20642285	2R	2	1
Chr10	iaq.scaf_58.896	IaMYB105	22893461	22897596	2R	4	3
Chr10	iaq.scaf_58.709	IaMYB106	24848227	24850172	2R	3	2
Chr10	iaq.scaf_58.613	IaMYB107	25681375	25683094	1R	3	2
Chr10	iaq.scaf_58.511	IaMYB108	26360784	26363230	1R	2	1
Chr10	iaq.scaf_58.239	IaMYB109	28122160	28123902	2R	3	2
Chr11	iaq.scaf_884.196	IaMYB110	14966453	14969009	2R	3	2
Chr11	iaq.scaf_884.263	IaMYB111	15869325	15872078	1R	3	2
Chr11	iaq.scaf_564.261	IaMYB112	17657861	17662889	2R	3	2
Chr11	iaq.scaf_323.5	IaMYB113	22786693	22788349	2R	3	2
Chr11	iaq.scaf_323.61	IaMYB114	23145604	23147915	2R	3	2
Chr11	iaq.scaf_323.121.1	IaMYB115	23564872	23572323	1R	13	12
Chr12	iaq.scaf_486.800	IaMYB116	251382	253138	2R	3	2
Chr12	iaq.scaf_486.350	IaMYB117	3437584	3440304	2R	6	5
Chr12	iaq.scaf_486.297	IaMYB118	3792868	3795239	2R	3	2
Chr12	iaq.scaf_486.137	IaMYB119	5525754	5528093	1R	2	1
Chr12	iaq.scaf_486.60	IaMYB120	6204770	6209987	3R	9	8
Chr12	iaq.scaf_34.143	IaMYB121	13867726	13869797	2R	3	2
Chr12	iaq.scaf_32.236	IaMYB122	23512279	23515202	1R	3	2
Chr12	iaq.scaf_32.499	IaMYB123	26593666	26594983	2R	3	2
Chr12	iaq.scaf_32.759	IaMYB124	29869887	29872170	1R	2	1
Chr13	iaq.scaf_132.8.1	IaMYB125	1467277	1469346	1R	2	1
Chr13	iaq.scaf_17.795	IaMYB126	11062675	11068267	2R	3	2
Chr13	iaq.scaf_17.752	IaMYB127	11767510	11769746	2R	3	2
Chr13	iaq.scaf_17.690	IaMYB128	12733643	12735334	2R	3	2
Chr13	iaq.scaf_17.643	IaMYB129	13284647	13287564	2R	3	2
Chr13	iaq.scaf_17.374	IaMYB130	16009076	16010626	2R	3	2
Chr13	iaq.scaf_17.115	IaMYB131	18036326	18041969	2R	5	4
Chr14	iaq.scaf_737.12	IaMYB132	1937677	1941402	2R	2	1
Chr14	iaq.scaf_90.111	IaMYB133	9284752	9286063	2R	2	1
Chr14	iaq.scaf_90.215	IaMYB134	10596845	10599265	2R	3	2
Chr14	iaq.scaf_90.359	IaMYB135	12188605	12192542	1R	6	5
Chr14	iaq.scaf_90.593	IaMYB136	13800913	13805030	2R	2	1
Chr14	iaq.scaf_90.598	IaMYB137	13826890	13828633	1R	3	2
Chr14	iaq.scaf_90.700	IaMYB138	14582428	14583793	2R	3	2
Chr14	iaq.scaf_90.802	IaMYB139	15323249	15329438	2R	3	2
Chr14	iaq.scaf_90.836	IaMYB140	15550483	15553129	1R	8	7
Chr14	iaq.scaf_90.959	IaMYB141	16213091	16218710	2R	3	2
Chr14	iaq.scaf_90.988	IaMYB142	16362693	16364292	2R	3	2
Chr14	iaq.scaf_940.14	IaMYB143	20822907	20827667	2R	3	2
Chr14	iaq.scaf_940.93	IaMYB144	21475021	21476909	2R	3	2
Chr14	iaq.scaf_940.106	IaMYB145	21628526	21630242	1R	2	1
Chr14	iaq.scaf_940.175	IaMYB146	22191722	22193067	2R	3	2
Chr14	iaq.scaf_940.325	IaMYB147	23550209	23551921	2R	3	2
Chr14	iaq.scaf_940.342	IaMYB148	23683948	23685683	2R	3	2
Chr14	iaq.scaf_940.343	IaMYB149	23695662	23696784	2R	3	2
Chr14	iaq.scaf_940.345	IaMYB150	23729286	23731542	2R	3	2
Chr14	iaq.scaf_940.587_iaq.scaf_940.588	IaMYB151	25457969	25461944	1R	6	5
Chr14	iaq.scaf_940.613	IaMYB152	25643591	25645188	2R	3	2
Chr14	iaq.scaf_940.752	IaMYB153	26626512	26629064	1R	3	2
Chr15	iaq.scaf_988.44.1	IaMYB154	347256	353420	2R	12	11
Chr15	iaq.scaf_988.86	IaMYB155	884687	887049	1R	3	2
Chr15	iaq.scaf_631.88	IaMYB156	8108532	8109930	2R	2	1
Chr15	iaq.scaf_330.520	IaMYB157	9419662	9421371	2R	2	1
Chr15	iaq.scaf_330.443	IaMYB158	10159461	10162560	2R	2	1
scaf_20	iaq.scaf_20.6	IaMYB159	93801	97643	1R	3	2
scaf_20	iaq.scaf_20.54	IaMYB160	586338	587788	1R	2	1
scaf_20	iaq.scaf_20.57	IaMYB161	616479	620176	1R	6	5
scaf_20	iaq.scaf_20.581	IaMYB162	4557024	4558380	2R	1	0
scaf_76	iaq.scaf_76.47	IaMYB163	738262	739732	2R	3	2
scaf_95	iaq.scaf_95.26	IaMYB164	890017	893023	2R	3	2
scaf_96	iaq.scaf_96.7	IaMYB165	78990	80560	2R	3	2
scaf_96	iaq.scaf_96.8	IaMYB166	99954	101603	2R	3	2
scaf_125	iaq.scaf_125.10	IaMYB167	171766	173984	2R	3	2
scaf_188	iaq.scaf_188.1	IaMYB168	2695	10096	1R	3	2
scaf_233	iaq.scaf_233.172	IaMYB169	1006822	1008361	1R	2	1
scaf_233	iaq.scaf_233.176	IaMYB170	1016125	1017419	1R	3	2
scaf_369	iaq.scaf_369.19	IaMYB171	356243	360762	1R	6	5
scaf_539	iaq.scaf_539.5	IaMYB172	23503	24646	1R	3	2
scaf_605	iaq.scaf_605.28	IaMYB173	655609	657488	1R	2	1
scaf_668	iaq.scaf_668.1	IaMYB174	8703	10373	2R	2	1
scaf_717	iaq.scaf_717.16	IaMYB175	731554	732696	2R	3	2
scaf_720	iaq.scaf_720.19	IaMYB176	619016	627896	2R	3	2
scaf_778	iaq.scaf_778.5	IaMYB177	22951	24364	1R	1	0
scaf_857	iaq.scaf_857.122	IaMYB178	864582	866168	2R	3	2
scaf_857	iaq.scaf_857.164	IaMYB179	1197259	1199588	2R	3	2
scaf_969	iaq.scaf_969.6	IaMYB180	23527	24099	1R	1	0
scaf_1154	iaq.scaf_1154.2	IaMYB181	33450	34920	2R	3	2
scaf_1261	iaq.scaf_1261.37	IaMYB182	318541	323364	1R	6	5
scaf_1261	iaq.scaf_1261.66	IaMYB183	808215	809877	2R	3	2

## Sheet: Table S2
Table S2. Physicochemical properties and subcellular localization of IaMYB proteins
Sequence ID	Rename	Number of Amino Acid	Molecular Weight(KDa)	Theoretical pI	Instability Index	Aliphatic Index	Grand Average of Hydropathicity	SubcelluIar localization
iaq.scaf_129.135	IaMYB1	280	30.2076	8.44	50.5	64.71	-0.669	Nucleus
iaq.scaf_129.474	IaMYB2	262	29.4332	6.14	33.05	68.85	-0.607	Nucleus
iaq.scaf_129.592	IaMYB3	379	41.0569	7.68	57.86	68.34	-0.581	Nucleus
iaq.scaf_129.594	IaMYB4	379	41.0569	7.68	57.86	68.34	-0.581	Nucleus
iaq.scaf_129.789	IaMYB5	305	33.5775	8.33	37.79	88.43	-0.385	Nucleus
iaq.scaf_129.805	IaMYB6	246	27.8766	7.13	68.45	70.65	-0.638	Nucleus
iaq.scaf_129.836	IaMYB7	293	33.1992	6.13	48.65	68.91	-0.734	Nucleus
iaq.scaf_129.838.1	IaMYB8	297	33.0584	6.83	48.22	71.85	-0.578	Nucleus
iaq.scaf_129.1179.3	IaMYB9	493	54.2294	8.45	56.78	68.4	-0.578	Nucleus
iaq.scaf_129.1358	IaMYB10	208	23.6263	6.75	47.64	63.37	-0.789	Nucleus
iaq.scaf_129.1536	IaMYB11	168	19.4699	7.83	36.9	72.62	-0.914	Nucleus
iaq.scaf_129.1556	IaMYB12	345	38.1878	6.5	45.1	64.49	-0.747	Nucleus
iaq.scaf_129.1643_iaq.scaf_129.1644	IaMYB13	464	51.5622	5.69	53.43	61.31	-0.806	Nucleus
iaq.scaf_129.1708	IaMYB14	367	39.334	6.12	62.4	67.28	-0.502	Nucleus
iaq.scaf_129.1764	IaMYB15	356	38.7469	6.4	66.31	76.52	-0.282	Nucleus
iaq.scaf_129.1790	IaMYB16	619	67.7431	5.44	50.02	75.88	-0.524	Nucleus
iaq.scaf_1242.119	IaMYB17	264	28.8378	8.53	58.53	75.87	-0.533	Nucleus
iaq.scaf_172.56	IaMYB18	396	43.5575	6.36	51.41	55.48	-0.64	Nucleus
iaq.scaf_172.42	IaMYB19	117	13.7019	12.06	55.82	70	-0.904	Nucleus
iaq.scaf_25.45	IaMYB20	191	21.6788	5.55	54.08	47.54	-1.112	Nucleus
iaq.scaf_25.103	IaMYB21	302	33.76	8.42	65.62	55.63	-0.677	Nucleus
iaq.scaf_25.321	IaMYB22	250	28.1257	6.08	55.98	75.64	-0.629	Nucleus
iaq.scaf_25.650	IaMYB23	88	10.1078	9.91	42.97	73.18	-0.79	Nucleus
iaq.scaf_25.660	IaMYB24	519	56.3143	6.71	58.38	45.38	-0.856	Nucleus
iaq.scaf_3.192	IaMYB25	277	30.393	8.45	47.9	72.17	-0.716	Nucleus
iaq.scaf_10.172	IaMYB26	322	36.0354	6.27	47.05	64.25	-0.63	Nucleus
iaq.scaf_10.226	IaMYB27	293	33.1015	9.35	37.35	67.61	-0.852	Nucleus
iaq.scaf_10.227	IaMYB28	283	31.868	9.16	40.95	68.98	-0.844	Nucleus
iaq.scaf_10.321	IaMYB29	341	38.5158	5.41	50.55	63.58	-0.716	Nucleus
iaq.scaf_82.121	IaMYB30	374	42.0387	7.66	56.28	61.6	-0.857	Nucleus
iaq.scaf_15.13	IaMYB31	367	41.1575	6.11	65.14	60.9	-0.839	Nucleus
iaq.scaf_109.219	IaMYB32	332	37.1887	5.91	50.56	78.43	-0.597	Nucleus
iaq.scaf_232.23	IaMYB33	318	35.2063	6.35	55.29	65.13	-0.737	Nucleus
iaq.scaf_93.19.1	IaMYB34	675	74.9269	9.67	63.7	59.13	-1.099	Nucleus
iaq.scaf_46.269.1	IaMYB35	486	54.7069	8.97	63.29	65.93	-0.748	Nucleus
iaq.scaf_46.34	IaMYB36	703	78.3148	9.2	62.13	58.96	-1.122	Nucleus
iaq.scaf_46.9	IaMYB37	776	86.4512	5.84	59.35	60.97	-0.838	Nucleus
iaq.scaf_73.1223	IaMYB38	374	40.7411	6.27	65.79	64.68	-0.579	Nucleus
iaq.scaf_73.814_iaq.scaf_73.815	IaMYB39	522	57.7439	7.85	65	71.19	-0.68	Nucleus
iaq.scaf_73.813.1	IaMYB40	577	63.2233	8.36	63.02	69.81	-0.589	Nucleus
iaq.scaf_73.576	IaMYB41	376	42.3785	5.31	51.15	73.38	-0.591	Nucleus
iaq.scaf_73.255.3	IaMYB42	318	35.1081	9.5	56.61	76.01	-0.548	Nucleus
iaq.scaf_73.44	IaMYB43	290	32.3367	8.59	42.86	76.07	-0.637	Nucleus
iaq.scaf_1355.28	IaMYB44	303	33.3872	4.96	58.64	73.4	-0.645	Nucleus
iaq.scaf_99.20	IaMYB45	345	37.1832	6.95	48.28	59.71	-0.654	Nucleus
iaq.scaf_120.105	IaMYB46	289	33.0842	6.45	51.31	74.6	-0.781	Nucleus
iaq.scaf_876.195	IaMYB47	262	30.3254	9.18	58.18	70.04	-0.716	Nucleus
iaq.scaf_876.512	IaMYB48	330	37.4081	6.3	45.04	60.73	-0.799	Nucleus
iaq.scaf_876.556	IaMYB49	221	24.5286	10.42	57.95	66.33	-0.779	Nucleus
iaq.scaf_80.33	IaMYB50	313	35.2901	6.25	50.01	65.5	-0.803	Nucleus
iaq.scaf_52.138	IaMYB51	319	35.9384	8.69	67.34	56.96	-0.696	Nucleus
iaq.scaf_52.11	IaMYB52	282	32.3655	8.83	53.15	77.8	-0.727	Nucleus
iaq.scaf_52.8	IaMYB53	212	23.4897	10.08	49.38	66.18	-0.659	Nucleus
iaq.scaf_9.791	IaMYB54	349	39.304	5.55	48.82	61.52	-0.711	Nucleus
iaq.scaf_9.583	IaMYB55	358	39.1517	5.88	63.04	70.36	-0.603	Nucleus
iaq.scaf_9.504	IaMYB56	320	35.8209	4.68	54.36	72.47	-0.648	Nucleus
iaq.scaf_9.92	IaMYB57	297	32.4991	7.79	37.26	83.67	-0.477	Nucleus
iaq.scaf_9.37	IaMYB58	404	44.2309	9.37	71.19	62.82	-0.751	Nucleus
iaq.scaf_719.73	IaMYB59	335	36.3362	9.21	79.23	70.45	-0.514	Nucleus
iaq.scaf_35.131	IaMYB60	305	33.2633	8.94	40.82	67.48	-0.611	Nucleus
iaq.scaf_131.760	IaMYB61	239	27.4664	7.03	47.64	77.49	-0.656	Nucleus
iaq.scaf_131.555	IaMYB62	111	12.6877	9.45	64.16	79.91	-0.508	Nucleus
iaq.scaf_131.554	IaMYB63	193	21.2873	5	49.55	46.48	-0.505	Nucleus
iaq.scaf_131.527	IaMYB64	256	27.8417	9.01	55.74	58.71	-0.67	Nucleus
iaq.scaf_131.382	IaMYB65	237	26.8003	8.78	57.88	69.54	-0.649	Nucleus
iaq.scaf_131.244	IaMYB66	268	30.4216	9.18	58.97	76.38	-0.52	Nucleus
iaq.scaf_131.203	IaMYB67	247	26.2992	6.1	79.52	64.09	-0.744	Nucleus
iaq.scaf_131.121	IaMYB68	236	26.2528	9.52	52.66	79.45	-0.392	Nucleus
iaq.scaf_131.116	IaMYB69	479	51.7888	9.25	50.84	70.65	-0.42	Nucleus
iaq.scaf_131.66	IaMYB70	263	30.076	5.62	55.12	64.94	-0.787	Nucleus
iaq.scaf_507.360	IaMYB71	346	38.8065	5.99	53.91	78.18	-0.564	Nucleus
iaq.scaf_308.77	IaMYB72	277	31.115	9.03	54	69.42	-0.675	Nucleus
iaq.scaf_115.311	IaMYB73	311	33.6612	9.42	62.49	72.77	-0.454	Nucleus
iaq.scaf_115.256	IaMYB74	381	42.1868	6.47	54.42	63.62	-0.635	Nucleus
iaq.scaf_115.194	IaMYB75	698	73.1378	5.91	38.5	71.66	-0.489	Nucleus
iaq.scaf_6.407	IaMYB76	263	29.0349	7.53	54.13	73.19	-0.683	Nucleus
iaq.scaf_6.418	IaMYB77	315	35.2432	9.36	58.31	59.84	-0.813	Nucleus
iaq.scaf_6.709	IaMYB78	300	33.0848	9.34	47.5	77.6	-0.568	Nucleus
iaq.scaf_51.23	IaMYB79	777	84.7483	6.45	50.44	57.99	-0.779	Nucleus
iaq.scaf_51.66	IaMYB80	314	33.8367	8.26	66.77	67.36	-0.506	Nucleus
iaq.scaf_51.146	IaMYB81	315	35.8413	5.27	60.71	63.49	-0.716	Nucleus
iaq.scaf_5.162	IaMYB82	260	29.8333	6.5	57.74	70.92	-0.773	Nucleus
iaq.scaf_22.34	IaMYB83	288	30.736	6.51	46.21	60.97	-0.654	Nucleus
iaq.scaf_649.82	IaMYB84	331	36.5618	6.39	55.18	68.07	-0.692	Nucleus
iaq.scaf_56.469	IaMYB85	261	29.5902	5.51	50.72	76.21	-0.605	Nucleus
iaq.scaf_56.471	IaMYB86	199	22.5579	4.88	60.11	59.8	-0.689	Nucleus
iaq.scaf_56.473	IaMYB87	355	39.7828	5.81	52.71	87.07	-0.535	Nucleus
iaq.scaf_56.771	IaMYB88	642	71.7171	9.67	63.49	57.13	-1.157	Nucleus
iaq.scaf_56.923	IaMYB89	330	36.4906	7.71	45.96	57.58	-0.777	Nucleus
iaq.scaf_62.54	IaMYB90	304	34.207	8.6	52.73	59.34	-0.887	Nucleus
iaq.scaf_62.41	IaMYB91	228	26.4394	5.82	75.9	63.82	-0.921	Nucleus
iaq.scaf_149.51	IaMYB92	1024	112.364	5.08	52.6	65.52	-0.626	Nucleus
iaq.scaf_79.33	IaMYB93	300	32.3443	9	53.1	76.1	-0.438	Nucleus
iaq.scaf_24.260	IaMYB94	323	35.8803	5.41	40.22	60.19	-0.784	Nucleus
iaq.scaf_618.48.1	IaMYB95	546	62.3143	6.53	50.76	71.14	-0.788	Nucleus
iaq.scaf_550.332	IaMYB96	1028	115.322	8.34	54.35	69.84	-0.783	Nucleus
iaq.scaf_550.217	IaMYB97	303	33.8441	4.87	51.6	57.62	-1.044	Nucleus
iaq.scaf_130.83	IaMYB98	291	32.6589	9.32	49.96	70.34	-0.658	Nucleus
iaq.scaf_130.128	IaMYB99	308	34.5681	6.38	58.04	64.68	-0.694	Nucleus
iaq.scaf_123.202	IaMYB100	379	41.4662	5.85	53.26	69.02	-0.598	Nucleus
iaq.scaf_906.81.1	IaMYB101	343	37.1239	8.38	40.35	72.77	-0.459	Nucleus
iaq.scaf_84.100	IaMYB102	241	27.0623	5.92	53.83	65.6	-0.702	Nucleus
iaq.scaf_133.21	IaMYB103	1106	123.94	8.47	47.34	69.13	-0.73	Nucleus
iaq.scaf_58.1081	IaMYB104	335	36.8469	6.14	50.28	61.43	-0.829	Nucleus
iaq.scaf_58.896	IaMYB105	545	59.1166	5.17	56.14	64.84	-0.574	Nucleus
iaq.scaf_58.709	IaMYB106	392	43.6744	7.7	53.87	58.52	-0.77	Nucleus
iaq.scaf_58.613	IaMYB107	206	22.9694	5.42	49.56	50.24	-0.85	Nucleus
iaq.scaf_58.511	IaMYB108	313	34.7347	9.06	64.45	56.45	-0.747	Nucleus
iaq.scaf_58.239	IaMYB109	247	27.5545	5.25	39.43	62.83	-0.714	Nucleus
iaq.scaf_884.196	IaMYB110	328	35.9022	8.17	53.45	68.2	-0.613	Nucleus
iaq.scaf_884.263	IaMYB111	326	35.0924	9.06	61.95	74.51	-0.45	Nucleus
iaq.scaf_564.261	IaMYB112	298	33.9043	5.92	72.81	65.47	-0.596	Nucleus
iaq.scaf_323.5	IaMYB113	348	38.7705	6.14	47.36	82.13	-0.516	Nucleus
iaq.scaf_323.61	IaMYB114	484	52.1302	6.35	56.07	63.99	-0.657	Nucleus
iaq.scaf_323.121.1	IaMYB115	572	64.124	5.91	48.53	69.72	-0.73	Nucleus
iaq.scaf_486.800	IaMYB116	342	37.5108	7.95	54.92	62.72	-0.602	Nucleus
iaq.scaf_486.350	IaMYB117	413	44.9498	8.97	51.96	59.37	-0.642	Nucleus
iaq.scaf_486.297	IaMYB118	309	34.0785	5.34	53.67	62.27	-0.84	Nucleus
iaq.scaf_486.137	IaMYB119	293	33.0694	6.22	51.47	60.96	-0.815	Nucleus
iaq.scaf_486.60	IaMYB120	553	61.4967	9.18	56.26	63.51	-0.795	Nucleus
iaq.scaf_34.143	IaMYB121	383	42.8466	6.67	45.05	62.95	-0.756	Nucleus
iaq.scaf_32.236	IaMYB122	268	29.0371	9.57	56.12	58.58	-0.602	Nucleus
iaq.scaf_32.499	IaMYB123	269	29.3931	8.94	60.37	67.62	-0.653	Nucleus
iaq.scaf_32.759	IaMYB124	221	24.7455	7.07	40.74	56.06	-0.775	Nucleus
iaq.scaf_132.8.1	IaMYB125	319	36.2354	8.07	61.08	53.54	-0.847	Nucleus
iaq.scaf_17.795	IaMYB126	372	41.8738	5.56	57.04	71.34	-0.667	Nucleus
iaq.scaf_17.752	IaMYB127	339	38.4592	5.58	57.73	66.84	-0.854	Nucleus
iaq.scaf_17.690	IaMYB128	308	35.1214	6.27	66.13	64.97	-0.773	Nucleus
iaq.scaf_17.643	IaMYB129	170	19.3868	9.54	50.52	66.59	-1.068	Nucleus
iaq.scaf_17.374	IaMYB130	239	27.5735	7.01	47.88	75.52	-0.749	Nucleus
iaq.scaf_17.115	IaMYB131	495	54.4073	5.04	50.56	66.26	-0.632	Nucleus
iaq.scaf_737.12	IaMYB132	417	44.7444	5.06	51.37	69.5	-0.605	Nucleus
iaq.scaf_90.111	IaMYB133	276	30.9242	9.27	46.18	74.24	-0.788	Nucleus
iaq.scaf_90.215	IaMYB134	320	35.8692	6.2	52.71	62.88	-0.56	Nucleus
iaq.scaf_90.359	IaMYB135	284	31.8699	8.97	38.16	76.34	-0.77	Nucleus
iaq.scaf_90.593	IaMYB136	412	44.4397	5.31	48.14	69.47	-0.436	Nucleus
iaq.scaf_90.598	IaMYB137	270	30.4514	9.06	48.75	63.96	-0.66	Nucleus
iaq.scaf_90.700	IaMYB138	220	25.3619	9.34	63.54	75.73	-0.652	Nucleus
iaq.scaf_90.802	IaMYB139	290	32.5732	5.52	55.72	59.9	-0.836	Nucleus
iaq.scaf_90.836	IaMYB140	270	30.0859	9.37	36.91	67.96	-0.719	Nucleus
iaq.scaf_90.959	IaMYB141	423	46.7443	6.42	46.06	77.07	-0.572	Nucleus
iaq.scaf_90.988	IaMYB142	291	32.5748	8.87	53.35	71.17	-0.672	Nucleus
iaq.scaf_940.14	IaMYB143	242	27.441	8.63	60.87	62.52	-0.721	Nucleus
iaq.scaf_940.93	IaMYB144	291	32.3933	5.88	55.69	66.39	-0.624	Nucleus
iaq.scaf_940.106	IaMYB145	229	25.1101	6.65	55.03	72.1	-0.577	Nucleus
iaq.scaf_940.175	IaMYB146	255	28.8471	7.62	52.97	60.86	-0.867	Nucleus
iaq.scaf_940.325	IaMYB147	287	32.2495	7.09	54.93	71.08	-0.51	Nucleus
iaq.scaf_940.342	IaMYB148	238	27.1259	9.22	41.61	82.77	-0.57	Nucleus
iaq.scaf_940.343	IaMYB149	241	27.5722	9.11	45.03	80.5	-0.663	Nucleus
iaq.scaf_940.345	IaMYB150	296	33.8565	9.31	50.9	80.74	-0.565	Nucleus
iaq.scaf_940.587_iaq.scaf_940.588	IaMYB151	488	53.4404	6.03	59.94	62.77	-0.719	Nucleus
iaq.scaf_940.613	IaMYB152	283	31.9578	5.42	49.38	68.52	-0.736	Nucleus
iaq.scaf_940.752	IaMYB153	205	22.9594	9.58	59.26	51.37	-0.962	Nucleus
iaq.scaf_988.44.1	IaMYB154	485	53.6882	6.36	58.18	74.04	-0.624	Nucleus
iaq.scaf_988.86	IaMYB155	285	30.5955	10	63.51	66.42	-0.522	Nucleus
iaq.scaf_631.88	IaMYB156	315	35.4409	7.17	48.28	62.25	-0.711	Nucleus
iaq.scaf_330.520	IaMYB157	310	34.6851	8.93	47.5	66.1	-0.915	Nucleus
iaq.scaf_330.443	IaMYB158	272	30.4945	5.54	36.7	82.79	-0.549	Nucleus
iaq.scaf_20.6	IaMYB159	380	40.9969	6.73	56.92	66.82	-0.554	Nucleus
iaq.scaf_20.54	IaMYB160	270	29.4212	5.29	61.63	84.15	-0.197	Nucleus
iaq.scaf_20.57	IaMYB161	260	29.0422	9.31	47.76	71.73	-0.643	Nucleus
iaq.scaf_20.581	IaMYB162	305	33.5531	8.87	58.75	72.66	-0.558	Nucleus
iaq.scaf_76.47	IaMYB163	344	38.5365	8.33	59.62	57.03	-0.82	Nucleus
iaq.scaf_95.26	IaMYB164	473	51.9915	7.31	61.15	53.04	-0.877	Nucleus
iaq.scaf_96.7	IaMYB165	262	30.1074	7.64	73.64	51.79	-0.944	Nucleus
iaq.scaf_96.8	IaMYB166	239	27.2822	4.86	58.74	65.31	-0.894	Nucleus
iaq.scaf_125.10	IaMYB167	396	43.5575	6.36	51.41	55.48	-0.64	Nucleus
iaq.scaf_188.1	IaMYB168	185	20.0828	9.86	49.66	70.05	-0.537	Nucleus
iaq.scaf_233.172	IaMYB169	356	39.3695	5.71	65.46	62.28	-0.694	Nucleus
iaq.scaf_233.176	IaMYB170	291	31.7689	7.83	63.74	83.37	-0.349	Nucleus
iaq.scaf_369.19	IaMYB171	284	31.4636	8.23	42.52	79.47	-0.619	Nucleus
iaq.scaf_539.5	IaMYB172	268	29.8815	5.72	63.25	70.26	-0.619	Nucleus
iaq.scaf_605.28	IaMYB173	296	31.7546	7.91	64.43	66.66	-0.516	Nucleus
iaq.scaf_668.1	IaMYB174	335	36.8469	6.14	50.28	61.43	-0.829	Nucleus
iaq.scaf_717.16	IaMYB175	187	21.2289	9.26	38.91	70.91	-0.858	Nucleus
iaq.scaf_720.19	IaMYB176	206	23.1653	9.56	57.78	73.98	-0.672	Nucleus
iaq.scaf_778.5	IaMYB177	190	21.1698	6.04	49.9	67.79	-0.527	Nucleus
iaq.scaf_857.122	IaMYB178	243	28.0918	9.19	66.99	60.33	-0.804	Nucleus
iaq.scaf_857.164	IaMYB179	256	28.6101	5.19	54.98	65.59	-0.679	Nucleus
iaq.scaf_969.6	IaMYB180	190	21.1698	6.04	49.9	67.79	-0.527	Nucleus
iaq.scaf_1154.2	IaMYB181	344	38.5365	8.33	59.62	57.03	-0.82	Nucleus
iaq.scaf_1261.37	IaMYB182	565	59.8052	7.66	39.55	79.31	-0.375	Nucleus
iaq.scaf_1261.66	IaMYB183	285	31.766	6.25	65.98	78.35	-0.504	Nucleus

## Sheet: Table S3
Table S3. Syntenic analysis of IaMYB genes
Ipomoea aquatica vs Ipomoea aquatica								Ipomoea aquatica vs Ipomoea batatas								Ipomoea aquatica vs Arabidopsis thaliana								Ipomoea aquatica vs Oryza sativa
Gene 1	Chromosome	Start (bp)	End (bp)	Gene 2	Chromosome	Start (bp)	End (bp)	Gene 1	Chromosome	Start (bp)	End (bp)	Gene 2	Chromosome	Start (bp)	End (bp)	Gene 1	Chromosome	Start (bp)	End (bp)	Gene 2	Chromosome	Start (bp)	End (bp)	Gene 1	Chromosome	Start (bp)	End (bp)	Gene 2	Chromosome	Start (bp)	End (bp)
iaq.scaf_129.592	Chr1	9676285	9678507	iaq.scaf_25.650	Chr1	40090276	40095252	iaq.scaf_129.474	Chr1	8370385	8372087	Ib-g1661.t1	Ib-LG1	10463273	10465794	AT1G69560.2	At-1	26157702	26159094	iaq.scaf_25.660	Chr1	40165069	40167605	iaq.scaf_129.1790	Chr1	18211263	18215866	Os-transcript:Os02t0776700-01	Os-2	32827846	32832763
iaq.scaf_25.45	Chr1	35318091	35319995	iaq.scaf_58.613	Chr10	25681375	25683094	iaq.scaf_129.474	Chr1	8370385	8372087	Ib-g1471.t1	Ib-LG1	8989830	8992819	AT1G26780.2	At-1	9270952	9272713	iaq.scaf_25.660	Chr1	40165069	40167605	iaq.scaf_58.511	Chr10	26360784	26363230	Os-transcript:Os01t0853700-01	Os-1	36763677	36765294
iaq.scaf_25.103	Chr1	35961287	35963820	iaq.scaf_58.511	Chr10	26360784	26363230	iaq.scaf_129.592	Chr1	9676285	9678507	Ib-g1296.t1	Ib-LG1	7759670	7762016	AT1G66370.1	At-1	24753589	24754761	iaq.scaf_129.474	Chr1	8370385	8372087	iaq.scaf_58.239	Chr10	28122160	28123902	Os-transcript:Os02t0624300-01	Os-2	24878777	24879932
iaq.scaf_25.321	Chr1	37542091	37544185	iaq.scaf_58.239	Chr10	28122160	28123902	iaq.scaf_129.789	Chr1	11254659	11258546	Ib-g1034.t1	Ib-LG1	6073807	6077784	AT1G72650.2	At-1	27349393	27353748	iaq.scaf_129.1790	Chr1	18211263	18215866	iaq.scaf_323.5	Chr11	22786693	22788349	Os-transcript:Os07t0558100-00	Os-7	22293736	22295309
iaq.scaf_1242.119	Chr1	32568840	32571346	iaq.scaf_32.499	Chr12	26593666	26594983	iaq.scaf_129.805	Chr1	11376879	11378333	Ib-g1015.t1	Ib-LG1	5932117	5933633	AT1G17460.2	At-1	5998814	6002716	iaq.scaf_129.1790	Chr1	18211263	18215866	iaq.scaf_486.137	Chr12	5525754	5528093	Os-transcript:Os01t0853700-01	Os-1	36763677	36765294
iaq.scaf_25.103	Chr1	35961287	35963820	iaq.scaf_486.137	Chr12	5525754	5528093	iaq.scaf_129.836	Chr1	11615540	11618488	Ib-g982.t1	Ib-LG1	5718500	5720598	AT1G01520.3	At-1	190408	192436	iaq.scaf_130.83	Chr10	424036	428160	iaq.scaf_486.60	Chr12	6204770	6209987	Os-transcript:Os01t0841500-01	Os-1	36122786	36128441
iaq.scaf_25.45	Chr1	35318091	35319995	iaq.scaf_132.8.1	Chr13	1467277	1469346	iaq.scaf_129.838.1	Chr1	11623771	11626090	Ib-g980.t1	Ib-LG1	5711525	5715108	AT1G74840.1	At-1	28115443	28117422	iaq.scaf_884.263	Chr11	15869325	15872078	iaq.scaf_34.143	Chr12	13867726	13869797	Os-transcript:Os01t0285300-01	Os-1	10217782	10219691
iaq.scaf_129.836	Chr1	11615540	11618488	iaq.scaf_90.802	Chr14	15323249	15329438	iaq.scaf_129.1179.3	Chr1	14389420	14392935	Ib-g510.t1	Ib-LG1	2844680	2848290	AT1G70000.1	At-1	26362979	26364878	iaq.scaf_884.263	Chr11	15869325	15872078	iaq.scaf_32.236	Chr12	23512279	23515202	Os-transcript:Os01t0192300-01	Os-1	4971466	4973555
iaq.scaf_129.592	Chr1	9676285	9678507	iaq.scaf_940.106	Chr14	21628526	21630242	iaq.scaf_129.1536	Chr1	16625463	16626050	Ib-g152.t1	Ib-LG1	871334	872938	AT1G74650.1	At-1	28041146	28043021	iaq.scaf_884.196	Chr11	14966453	14969009	iaq.scaf_486.137	Chr12	5525754	5528093	Os-transcript:Os05t0449900-01	Os-5	22081376	22083466
iaq.scaf_129.474	Chr1	8370385	8372087	iaq.scaf_940.342	Chr14	23683948	23685683	iaq.scaf_129.789	Chr1	11254659	11258546	Ib-g43304.t1	Ib-LG11	13205353	13214015	AT1G09540.1	At-1	3086101	3087914	iaq.scaf_34.143	Chr12	13867726	13869797	iaq.scaf_486.60	Chr12	6204770	6209987	Os-transcript:Os05t0459000-01	Os-5	22553306	22561005
iaq.scaf_129.1179.3	Chr1	14389420	14392935	iaq.scaf_940.587_iaq.scaf_940.588	Chr14	25457969	25461944	iaq.scaf_129.805	Chr1	11376879	11378333	Ib-g41977.t1	Ib-LG11	3788623	3799484	AT1G57560.1	At-1	21316747	21318192	iaq.scaf_34.143	Chr12	13867726	13869797	iaq.scaf_34.143	Chr12	13867726	13869797	Os-transcript:Os05t0140100-01	Os-5	2311396	2315429
iaq.scaf_129.789	Chr1	11254659	11258546	iaq.scaf_73.255.3	Chr3	30809950	30813477	iaq.scaf_25.650	Chr1	40090276	40095252	Ib-g47290.t1	Ib-LG12	2847945	2855219	AT1G68320.1	At-1	25603676	25605181	iaq.scaf_17.690	Chr13	12733643	12735334	iaq.scaf_17.115	Chr13	18036326	18041969	Os-transcript:Os01t0812000-01	Os-1	34508452	34512738
iaq.scaf_25.103	Chr1	35961287	35963820	iaq.scaf_131.244	Chr6	27819046	27820276	iaq.scaf_25.660	Chr1	40165069	40167605	Ib-g47276.t1	Ib-LG12	2747725	2750374	AT1G66230.1	At-1	24677121	24678580	iaq.scaf_940.613	Chr14	25643591	25645188	iaq.scaf_17.752	Chr13	11767510	11769746	Os-transcript:Os02t0786400-00	Os-2	33400276	33405605
iaq.scaf_129.789	Chr1	11254659	11258546	iaq.scaf_9.92	Chr6	6867786	6870219	iaq.scaf_129.1643_iaq.scaf_129.1644	Chr1	17371844	17375019	Ib-g55338.t1	Ib-LG13	29247100	29250182	AT1G66370.1	At-1	24753589	24754761	iaq.scaf_940.342	Chr14	23683948	23685683	iaq.scaf_90.593	Chr14	13800913	13805030	Os-transcript:Os01t0850400-01	Os-1	36606535	36608135
iaq.scaf_129.805	Chr1	11376879	11378333	iaq.scaf_115.256	Chr7	36602589	36604619	iaq.scaf_129.1708	Chr1	17735654	17738202	Ib-g55273.t1	Ib-LG13	28917107	28920005	AT1G63910.1	At-1	23719783	23721774	iaq.scaf_90.215	Chr14	10596845	10599265	iaq.scaf_737.12	Chr14	1937677	1941402	Os-transcript:Os01t0850400-01	Os-1	36606535	36608135
iaq.scaf_129.789	Chr1	11254659	11258546	iaq.scaf_6.709	Chr7	45256539	45261289	iaq.scaf_129.1764	Chr1	18060980	18063225	Ib-g55216.t1	Ib-LG13	28619239	28621573	AT1G70000.1	At-1	26362979	26364878	iaq.scaf_988.86	Chr15	884687	887049	iaq.scaf_90.598	Chr14	13826890	13828633	Os-transcript:Os05t0449900-01	Os-5	22081376	22083466
iaq.scaf_172.56	Chr1	34034140	34036357	iaq.scaf_125.10	scaf_125	171766	173984	iaq.scaf_129.1790	Chr1	18211263	18215866	Ib-g55189.t1	Ib-LG13	28479357	28483731	AT1G63910.1	At-1	23719783	23721774	iaq.scaf_10.321	Chr2	6928490	6931508	iaq.scaf_82.121	Chr2	8825906	8827770	Os-transcript:Os01t0285300-01	Os-1	10217782	10219691
iaq.scaf_129.1708	Chr1	17735654	17738202	iaq.scaf_20.6	scaf_20	93801	97643	iaq.scaf_129.789	Chr1	11254659	11258546	Ib-g59602.t1	Ib-LG14	29516741	29527456	AT1G09540.1	At-1	3086101	3087914	iaq.scaf_82.121	Chr2	8825906	8827770	iaq.scaf_73.814_iaq.scaf_73.815	Chr3	26372539	26377879	Os-transcript:Os05t0459000-01	Os-5	22553306	22561005
iaq.scaf_129.1764	Chr1	18060980	18063225	iaq.scaf_20.54	scaf_20	586338	587788	iaq.scaf_129.1708	Chr1	17735654	17738202	Ib-g61033.t1	Ib-LG15	7433084	7435289	AT1G57560.1	At-1	21316747	21318192	iaq.scaf_82.121	Chr2	8825906	8827770	iaq.scaf_73.576	Chr3	28582079	28583572	Os-transcript:Os07t0558100-00	Os-7	22293736	22295309
iaq.scaf_84.100	Chr10	6144286	6146094	iaq.scaf_58.239	Chr10	28122160	28123902	iaq.scaf_129.1764	Chr1	18060980	18063225	Ib-g60983.t1	Ib-LG15	7041050	7045145	AT1G48000.1	At-1	17704132	17706460	iaq.scaf_876.512	Chr4	23632604	23634395	iaq.scaf_73.44	Chr3	31885998	31887455	Os-transcript:Os09t0538400-01	Os-9	21189530	21190738
iaq.scaf_58.511	Chr10	26360784	26363230	iaq.scaf_486.137	Chr12	5525754	5528093	iaq.scaf_25.103	Chr1	35961287	35963820	Ib-g4984.t1	Ib-LG2	5245720	5247809	AT1G34670.1	At-1	12709090	12710665	iaq.scaf_80.33	Chr5	5434730	5437119	iaq.scaf_876.512	Chr4	23632604	23634395	Os-transcript:Os01t0298400-01	Os-1	10934895	10935992
iaq.scaf_58.896	Chr10	22893461	22897596	iaq.scaf_17.115	Chr13	18036326	18041969	iaq.scaf_25.321	Chr1	37542091	37544185	Ib-g5295.t1	Ib-LG2	7248209	7249399	AT1G66230.1	At-1	24677121	24678580	iaq.scaf_9.504	Chr6	2820948	2822639	iaq.scaf_876.556	Chr4	24088307	24091496	Os-transcript:Os01t0305900-01	Os-1	11350507	11356863
iaq.scaf_58.613	Chr10	25681375	25683094	iaq.scaf_132.8.1	Chr13	1467277	1469346	iaq.scaf_25.45	Chr1	35318091	35319995	Ib-g4815.t1	Ib-LG2	4217056	4218600	AT1G49950.1	At-1	18494029	18497260	iaq.scaf_6.709	Chr7	45256539	45261289	iaq.scaf_876.512	Chr4	23632604	23634395	Os-transcript:Os03t0315400-01	Os-3	11326096	11328222
iaq.scaf_58.511	Chr10	26360784	26363230	iaq.scaf_90.598	Chr14	13826890	13828633	iaq.scaf_1242.119	Chr1	32568840	32571346	Ib-g8510.t1	Ib-LG2	31811790	31813782	AT1G58220.1	At-1	21558243	21562966	iaq.scaf_115.194	Chr7	37171545	37177335	iaq.scaf_876.512	Chr4	23632604	23634395	Os-transcript:Os05t0132700-01	Os-5	1907665	1909355
iaq.scaf_130.83	Chr10	424036	428160	iaq.scaf_90.836	Chr14	15550483	15553129	iaq.scaf_1242.119	Chr1	32568840	32571346	Ib-g5886.t1	Ib-LG2	11441377	11443329	AT1G01060.3	At-1	33379	37757	iaq.scaf_51.23	Chr8	834603	849202	iaq.scaf_52.138	Chr5	8513896	8516259	Os-transcript:Os01t0142500-01	Os-1	2281913	2284775
iaq.scaf_130.128	Chr10	778478	783396	iaq.scaf_232.23	Chr3	4156317	4159747	iaq.scaf_25.45	Chr1	35318091	35319995	Ib-g10049.t1	Ib-LG3	4252715	4254563	AT1G74840.1	At-1	28115443	28117422	iaq.scaf_51.66	Chr8	1338437	1340996	iaq.scaf_131.244	Chr6	27819046	27820276	Os-transcript:Os01t0142500-01	Os-1	2281913	2284775
iaq.scaf_58.511	Chr10	26360784	26363230	iaq.scaf_131.244	Chr6	27819046	27820276	iaq.scaf_25.103	Chr1	35961287	35963820	Ib-g9971.t1	Ib-LG3	3712064	3714565	AT1G01520.3	At-1	190408	192436	iaq.scaf_56.923	Chr8	24041892	24046254	iaq.scaf_131.116	Chr6	28748529	28755083	Os-transcript:Os10t0561400-02	Os-10	22128465	22131627
iaq.scaf_130.83	Chr10	424036	428160	iaq.scaf_35.131	Chr6	18751682	18757581	iaq.scaf_129.135	Chr1	3539874	3544375	Ib-g11797.t1	Ib-LG3	17675453	17681095	AT1G56160.1	At-1	21022384	21023587	iaq.scaf_550.217	Chr9	22511919	22516168	iaq.scaf_9.583	Chr6	2099280	2100737	Os-transcript:Os08t0486300-00	Os-8	24051708	24053208
iaq.scaf_130.83	Chr10	424036	428160	iaq.scaf_56.923	Chr8	24041892	24046254	iaq.scaf_25.321	Chr1	37542091	37544185	Ib-g9635.t1	Ib-LG3	1493852	1496397	AT1G79180.2	At-1	29786495	29787802	iaq.scaf_550.217	Chr9	22511919	22516168	iaq.scaf_115.256	Chr7	36602589	36604619	Os-transcript:Os03t0771100-01	Os-3	31952891	31954550
iaq.scaf_84.100	Chr10	6144286	6146094	iaq.scaf_857.164	scaf_857	1197259	1199588	iaq.scaf_129.836	Chr1	11615540	11618488	Ib-g20576.t1	Ib-LG5	28864058	28867784	AT1G58220.1	At-1	21558243	21562966	iaq.scaf_1261.37	scaf_1261	318541	323364	iaq.scaf_507.360	Chr7	3005085	3006400	Os-transcript:Os07t0558100-00	Os-7	22293736	22295309
iaq.scaf_884.196	Chr11	14966453	14969009	iaq.scaf_940.93	Chr14	21475021	21476909	iaq.scaf_129.1179.3	Chr1	14389420	14392935	Ib-g16868.t1	Ib-LG5	1609045	1613204	AT1G17520.2	At-1	6024636	6027565	iaq.scaf_20.57	scaf_20	616479	620176	iaq.scaf_6.407	Chr7	42834605	42836005	Os-transcript:Os09t0538400-01	Os-9	21189530	21190738
iaq.scaf_323.5	Chr11	22786693	22788349	iaq.scaf_73.576	Chr3	28582079	28583572	iaq.scaf_129.805	Chr1	11376879	11378333	Ib-g17159.t1	Ib-LG5	3462958	3464575	AT1G74840.1	At-1	28115443	28117422	iaq.scaf_233.176	scaf_233	1016125	1017419	iaq.scaf_24.260	Chr9	16371404	16374596	Os-transcript:Os01t0305900-01	Os-1	11350507	11356863
iaq.scaf_323.5	Chr11	22786693	22788349	iaq.scaf_507.360	Chr7	3005085	3006400	iaq.scaf_129.474	Chr1	8370385	8372087	Ib-g17105.t1	Ib-LG5	3047529	3050083	AT1G18960.1	At-1	6552752	6554036	iaq.scaf_233.172	scaf_233	1006822	1008361	iaq.scaf_149.51	Chr9	13467370	13475135	Os-transcript:Os02t0271900-01	Os-2	9848231	9852383
iaq.scaf_323.5	Chr11	22786693	22788349	iaq.scaf_56.473	Chr8	21456777	21458065	iaq.scaf_129.592	Chr1	9676285	9678507	Ib-g17403.t1	Ib-LG5	5146940	5148258	AT1G19000.2	At-1	6560491	6562791	iaq.scaf_233.176	scaf_233	1016125	1017419	iaq.scaf_20.6	scaf_20	93801	97643	Os-transcript:Os01t0187900-01	Os-1	4714730	4718746
iaq.scaf_884.196	Chr11	14966453	14969009	iaq.scaf_649.82	Chr8	13546641	13548371	iaq.scaf_129.789	Chr1	11254659	11258546	Ib-g29066.t1	Ib-LG7	27726888	27735059	AT1G70000.1	At-1	26362979	26364878	iaq.scaf_233.176	scaf_233	1016125	1017419	iaq.scaf_857.122	scaf_857	864582	866168	Os-transcript:Os02t0618400-02	Os-2	24580457	24582527
iaq.scaf_884.263	Chr11	15869325	15872078	iaq.scaf_233.176	scaf_233	1016125	1017419	iaq.scaf_58.709	Chr10	24848227	24850172	Ib-g4696.t1	Ib-LG2	3515630	3517593	AT2G26960.1	At-2	11506065	11507426	iaq.scaf_58.896	Chr10	22893461	22897596	iaq.scaf_857.164	scaf_857	1197259	1199588	Os-transcript:Os02t0624300-01	Os-2	24878777	24879932
iaq.scaf_34.143	Chr12	13867726	13869797	iaq.scaf_82.121	Chr2	8825906	8827770	iaq.scaf_58.613	Chr10	25681375	25683094	Ib-g4815.t1	Ib-LG2	4217056	4218600	AT2G38090.1	At-2	15944583	15947096	iaq.scaf_58.511	Chr10	26360784	26363230	iaq.scaf_857.122	scaf_857	864582	866168	Os-transcript:Os03t0142600-00	Os-3	2341955	2343111
iaq.scaf_486.60	Chr12	6204770	6209987	iaq.scaf_73.814_iaq.scaf_73.815	Chr3	26372539	26377879	iaq.scaf_58.511	Chr10	26360784	26363230	Ib-g4984.t1	Ib-LG2	5245720	5247809	AT2G36890.2	At-2	15485619	15487451	iaq.scaf_58.709	Chr10	24848227	24850172	iaq.scaf_857.122	scaf_857	864582	866168	Os-transcript:Os04t0508500-01	Os-4	25405125	25407689
iaq.scaf_486.137	Chr12	5525754	5528093	iaq.scaf_131.244	Chr6	27819046	27820276	iaq.scaf_58.239	Chr10	28122160	28123902	Ib-g5295.t1	Ib-LG2	7248209	7249399	AT2G31180.1	At-2	13286681	13288380	iaq.scaf_58.239	Chr10	28122160	28123902	iaq.scaf_857.164	scaf_857	1197259	1199588	Os-transcript:Os04t0517100-02	Os-4	25843038	25844912
iaq.scaf_32.236	Chr12	23512279	23515202	iaq.scaf_131.527	Chr6	25674084	25675443	iaq.scaf_58.896	Chr10	22893461	22897596	Ib-g4474.t1	Ib-LG2	1920831	1925991	AT2G32460.1	At-2	13782107	13784483	iaq.scaf_323.61	Chr11	23145604	23147915
iaq.scaf_34.143	Chr12	13867726	13869797	iaq.scaf_308.77	Chr7	29488779	29490555	iaq.scaf_84.100	Chr10	6144286	6146094	Ib-g8292.t1	Ib-LG2	30280525	30282170	AT2G36890.2	At-2	15485619	15487451	iaq.scaf_486.800	Chr12	251382	253138
iaq.scaf_486.800	Chr12	251382	253138	iaq.scaf_62.54	Chr9	3010835	3013808	iaq.scaf_58.239	Chr10	28122160	28123902	Ib-g8292.t1	Ib-LG2	30280525	30282170	AT2G38090.1	At-2	15944583	15947096	iaq.scaf_486.137	Chr12	5525754	5528093
iaq.scaf_32.236	Chr12	23512279	23515202	iaq.scaf_79.33	Chr9	15784438	15786532	iaq.scaf_84.100	Chr10	6144286	6146094	Ib-g5295.t1	Ib-LG2	7248209	7249399	AT2G39880.1	At-2	16647711	16649527	iaq.scaf_90.593	Chr14	13800913	13805030
iaq.scaf_737.12	Chr14	1937677	1941402	iaq.scaf_90.593	Chr14	13800913	13805030	iaq.scaf_130.83	Chr10	424036	428160	Ib-g9349.t1	Ib-LG2	37225006	37228970	AT2G38090.1	At-2	15944583	15947096	iaq.scaf_90.598	Chr14	13826890	13828633
iaq.scaf_90.111	Chr14	9284752	9286063	iaq.scaf_330.520	Chr15	9419662	9421371	iaq.scaf_130.128	Chr10	778478	783396	Ib-g9289.t1	Ib-LG2	36876996	36880133	AT2G16720.1	At-2	7255473	7256831	iaq.scaf_73.44	Chr3	31885998	31887455
iaq.scaf_90.111	Chr14	9284752	9286063	iaq.scaf_10.226	Chr2	6012103	6013740	iaq.scaf_123.202	Chr10	2937098	2940208	Ib-g8940.t1	Ib-LG2	34668065	34671046	AT2G42150.1	At-2	17572305	17574679	iaq.scaf_46.34	Chr3	16718964	16723950
iaq.scaf_90.215	Chr14	10596845	10599265	iaq.scaf_10.321	Chr2	6928490	6931508	iaq.scaf_906.81.1	Chr10	4006015	4010844	Ib-g8784.t1	Ib-LG2	33697951	33702132	AT2G37025.1	At-2	15549052	15552160	iaq.scaf_46.269.1	Chr3	14259116	14265066
iaq.scaf_90.598	Chr14	13826890	13828633	iaq.scaf_131.244	Chr6	27819046	27820276	iaq.scaf_58.1081	Chr10	20640615	20642285	Ib-g5645.t1	Ib-LG2	9575389	9577242	AT2G23290.1	At-2	9904506	9906032	iaq.scaf_9.37	Chr6	7266905	7268119
iaq.scaf_90.700	Chr14	14582428	14583793	iaq.scaf_131.121	Chr6	28719042	28723714	iaq.scaf_133.21	Chr10	9595054	9608011	Ib-g8008.t1	Ib-LG2	27937195	27950263	AT2G38090.1	At-2	15944583	15947096	iaq.scaf_131.244	Chr6	27819046	27820276
iaq.scaf_940.613	Chr14	25643591	25645188	iaq.scaf_9.504	Chr6	2820948	2822639	iaq.scaf_58.613	Chr10	25681375	25683094	Ib-g10049.t1	Ib-LG3	4252715	4254563	AT2G23290.1	At-2	9904506	9906032	iaq.scaf_115.311	Chr7	36223714	36224649
iaq.scaf_90.359	Chr14	12188605	12192542	iaq.scaf_20.57	scaf_20	616479	620176	iaq.scaf_58.511	Chr10	26360784	26363230	Ib-g9971.t1	Ib-LG3	3712064	3714565	AT2G16720.1	At-2	7255473	7256831	iaq.scaf_6.407	Chr7	42834605	42836005
iaq.scaf_330.520	Chr15	9419662	9421371	iaq.scaf_10.226	Chr2	6012103	6013740	iaq.scaf_58.239	Chr10	28122160	28123902	Ib-g9635.t1	Ib-LG3	1493852	1496397	AT2G46830.1	At-2	19245591	19248915	iaq.scaf_51.23	Chr8	834603	849202
iaq.scaf_631.88	Chr15	8108532	8109930	iaq.scaf_10.172	Chr2	5478099	5479740	iaq.scaf_84.100	Chr10	6144286	6146094	Ib-g13125.t1	Ib-LG4	2425707	2431049	AT2G36890.2	At-2	15485619	15487451	iaq.scaf_62.54	Chr9	3010835	3013808
iaq.scaf_330.443	Chr15	10159461	10162560	iaq.scaf_1355.28	Chr4	2928680	2930698	iaq.scaf_130.83	Chr10	424036	428160	Ib-g20608.t1	Ib-LG5	29084797	29087706	AT2G23290.1	At-2	9904506	9906032	iaq.scaf_20.581	scaf_20	4557024	4558380
iaq.scaf_330.443	Chr15	10159461	10162560	iaq.scaf_131.66	Chr6	29033231	29034585	iaq.scaf_130.83	Chr10	424036	428160	Ib-g30340.t1	Ib-LG8	570486	574710	AT3G13890.1	At-3	4576740	4578027	iaq.scaf_129.1764	Chr1	18060980	18063225
iaq.scaf_988.86	Chr15	884687	887049	iaq.scaf_233.176	scaf_233	1016125	1017419	iaq.scaf_884.263	Chr11	15869325	15872078	Ib-g53602.t1	Ib-LG13	18086934	18089351	AT3G16350.1	At-3	5547492	5549862	iaq.scaf_129.1708	Chr1	17735654	17738202
iaq.scaf_3.192	Chr2	1082828	1083941	iaq.scaf_719.73	Chr6	15523367	15525784	iaq.scaf_564.261	Chr11	17657861	17662889	Ib-g53830.t1	Ib-LG13	19859173	19860720	AT3G01530.1	At-3	210119	211804	iaq.scaf_129.1358	Chr1	15759846	15761560
iaq.scaf_3.192	Chr2	1082828	1083941	iaq.scaf_115.311	Chr7	36223714	36224649	iaq.scaf_323.61	Chr11	23145604	23147915	Ib-g54709.t1	Ib-LG13	25466701	25471016	AT3G27810.1	At-3	10305849	10310492	iaq.scaf_129.1358	Chr1	15759846	15761560
iaq.scaf_3.192	Chr2	1082828	1083941	iaq.scaf_20.581	scaf_20	4557024	4558380	iaq.scaf_323.121.1	Chr11	23564872	23572323	Ib-g54789.t1	Ib-LG13	25930224	25937322	AT3G49690.1	At-3	18427735	18429281	iaq.scaf_129.805	Chr1	11376879	11378333
iaq.scaf_109.219	Chr3	3195035	3197140	iaq.scaf_120.105	Chr4	16269051	16271794	iaq.scaf_884.196	Chr11	14966453	14969009	Ib-g53401.t1	Ib-LG13	16471132	16472539	AT3G49850.1	At-3	18488993	18490996	iaq.scaf_129.789	Chr1	11254659	11258546
iaq.scaf_73.255.3	Chr3	30809950	30813477	iaq.scaf_9.92	Chr6	6867786	6870219	iaq.scaf_323.5	Chr11	22786693	22788349	Ib-g54394.t1	Ib-LG13	23629037	23630834	AT3G01140.1	At-3	46396	48296	iaq.scaf_129.592	Chr1	9676285	9678507
iaq.scaf_73.576	Chr3	28582079	28583572	iaq.scaf_507.360	Chr7	3005085	3006400	iaq.scaf_884.263	Chr11	15869325	15872078	Ib-g59936.t1	Ib-LG15	482209	483926	AT3G29020.2	At-3	11008079	11009456	iaq.scaf_25.660	Chr1	40165069	40167605
iaq.scaf_73.255.3	Chr3	30809950	30813477	iaq.scaf_6.709	Chr7	45256539	45261289	iaq.scaf_323.5	Chr11	22786693	22788349	Ib-g30889.t1	Ib-LG8	3448908	3450629	AT3G46130.1	At-3	16945230	16946699	iaq.scaf_58.613	Chr10	25681375	25683094
iaq.scaf_73.44	Chr3	31885998	31887455	iaq.scaf_6.407	Chr7	42834605	42836005	iaq.scaf_884.196	Chr11	14966453	14969009	Ib-g32142.t1	Ib-LG8	12589860	12591570	AT3G13540.1	At-3	4419960	4421751	iaq.scaf_58.1081	Chr10	20640615	20642285
iaq.scaf_73.576	Chr3	28582079	28583572	iaq.scaf_56.469	Chr8	21433686	21434947	iaq.scaf_884.196	Chr11	14966453	14969009	Ib-g32296.t1	Ib-LG8	13932167	13933846	AT3G61250.1	At-3	22670729	22672751	iaq.scaf_130.128	Chr10	778478	783396
iaq.scaf_876.556	Chr4	24088307	24091496	iaq.scaf_24.260	Chr9	16371404	16374596	iaq.scaf_32.499	Chr12	26593666	26594983	Ib-g4006.t1	Ib-LG1	28881809	28883772	AT3G23250.1	At-3	8309209	8310910	iaq.scaf_84.100	Chr10	6144286	6146094
iaq.scaf_876.195	Chr4	20351895	20353803	iaq.scaf_857.122	scaf_857	864582	866168	iaq.scaf_32.759	Chr12	29869887	29872170	Ib-g3436.t1	Ib-LG1	24513965	24516315	AT3G08500.1	At-3	2576444	2578276	iaq.scaf_123.202	Chr10	2937098	2940208
iaq.scaf_9.37	Chr6	7266905	7268119	iaq.scaf_719.73	Chr6	15523367	15525784	iaq.scaf_486.800	Chr12	251382	253138	Ib-g47799.t1	Ib-LG12	6626566	6628530	AT3G23250.1	At-3	8309209	8310910	iaq.scaf_58.239	Chr10	28122160	28123902
iaq.scaf_719.73	Chr6	15523367	15525784	iaq.scaf_115.311	Chr7	36223714	36224649	iaq.scaf_486.60	Chr12	6204770	6209987	Ib-g58956.t1	Ib-LG14	25767223	25772531	AT3G47600.1	At-3	17539289	17541307	iaq.scaf_884.196	Chr11	14966453	14969009
iaq.scaf_719.73	Chr6	15523367	15525784	iaq.scaf_20.581	scaf_20	4557024	4558380	iaq.scaf_486.350	Chr12	3437584	3440304	Ib-g24684.t1	Ib-LG6	28063162	28065396	AT3G07740.4	At-3	2469831	2473095	iaq.scaf_323.121.1	Chr11	23564872	23572323
iaq.scaf_9.37	Chr6	7266905	7268119	iaq.scaf_20.581	scaf_20	4557024	4558380	iaq.scaf_486.297	Chr12	3792868	3795239	Ib-g24634.t1	Ib-LG6	27742676	27744804	AT3G28910.1	At-3	10911132	10913190	iaq.scaf_884.196	Chr11	14966453	14969009
iaq.scaf_9.791	Chr6	783800	785016	iaq.scaf_233.172	scaf_233	1006822	1008361	iaq.scaf_486.137	Chr12	5525754	5528093	Ib-g24399.t1	Ib-LG6	26185444	26187772	AT3G62610.1	At-3	23154630	23156585	iaq.scaf_17.795	Chr13	11062675	11068267
iaq.scaf_507.360	Chr7	3005085	3006400	iaq.scaf_56.473	Chr8	21456777	21458065	iaq.scaf_486.60	Chr12	6204770	6209987	Ib-g24292.t1	Ib-LG6	25501659	25506305	AT3G46130.1	At-3	16945230	16946699	iaq.scaf_132.8.1	Chr13	1467277	1469346
iaq.scaf_115.256	Chr7	36602589	36604619	iaq.scaf_1261.66	scaf_1261	808215	809877	iaq.scaf_486.800	Chr12	251382	253138	Ib-g25226.t1	Ib-LG6	31369798	31371340	AT3G55730.1	At-3	20681827	20684063	iaq.scaf_90.593	Chr14	13800913	13805030
iaq.scaf_115.194	Chr7	37171545	37177335	iaq.scaf_1261.37	scaf_1261	318541	323364	iaq.scaf_32.236	Chr12	23512279	23515202	Ib-g25913.t1	Ib-LG7	4080697	4082672	AT3G28910.1	At-3	10911132	10913190	iaq.scaf_940.93	Chr14	21475021	21476909
iaq.scaf_115.311	Chr7	36223714	36224649	iaq.scaf_20.581	scaf_20	4557024	4558380	iaq.scaf_34.143	Chr12	13867726	13869797	Ib-g35476.t1	Ib-LG9	10214771	10217003	AT3G30210.1	At-3	11838363	11840502	iaq.scaf_940.175	Chr14	22191722	22193067
iaq.scaf_51.66	Chr8	1338437	1340996	iaq.scaf_233.176	scaf_233	1016125	1017419	iaq.scaf_17.374	Chr13	16009076	16010626	Ib-g50509.t1	Ib-LG12	27060816	27062746	AT3G01140.1	At-3	46396	48296	iaq.scaf_940.106	Chr14	21628526	21630242
								iaq.scaf_17.795	Chr13	11062675	11068267	Ib-g49846.t1	Ib-LG12	21953698	21957958	AT3G01530.1	At-3	210119	211804	iaq.scaf_940.14	Chr14	20822907	20827667
								iaq.scaf_17.752	Chr13	11767510	11769746	Ib-g49916.t1	Ib-LG12	22711093	22713165	AT3G11280.2	At-3	3533207	3534958	iaq.scaf_90.598	Chr14	13826890	13828633
								iaq.scaf_17.690	Chr13	12733643	12735334	Ib-g49997.t1	Ib-LG12	23349671	23351107	AT3G02940.1	At-3	661849	664011	iaq.scaf_90.959	Chr14	16213091	16218710
								iaq.scaf_17.643	Chr13	13284647	13287564	Ib-g50106.t1	Ib-LG12	24203781	24212870	AT3G09230.1	At-3	2833346	2835390	iaq.scaf_737.12	Chr14	1937677	1941402
								iaq.scaf_132.8.1	Chr13	1467277	1469346	Ib-g48266.t1	Ib-LG12	10405280	10407162	AT3G50060.1	At-3	18557607	18559326	iaq.scaf_3.192	Chr2	1082828	1083941
								iaq.scaf_17.115	Chr13	18036326	18041969	Ib-g4474.t1	Ib-LG2	1920831	1925991	AT3G09370.3	At-3	2879353	2882355	iaq.scaf_73.814_iaq.scaf_73.815	Chr3	26372539	26377879
								iaq.scaf_132.8.1	Chr13	1467277	1469346	Ib-g4815.t1	Ib-LG2	4217056	4218600	AT3G61250.1	At-3	22670729	22672751	iaq.scaf_232.23	Chr3	4156317	4159747
								iaq.scaf_132.8.1	Chr13	1467277	1469346	Ib-g10049.t1	Ib-LG3	4252715	4254563	AT3G57980.2	At-3	21466919	21469351	iaq.scaf_46.34	Chr3	16718964	16723950
								iaq.scaf_940.587_iaq.scaf_940.588	Chr14	25457969	25461944	Ib-g510.t1	Ib-LG1	2844680	2848290	AT3G06490.1	At-3	2003393	2006727	iaq.scaf_876.512	Chr4	23632604	23634395
								iaq.scaf_90.802	Chr14	15323249	15329438	Ib-g982.t1	Ib-LG1	5718500	5720598	AT3G28470.1	At-3	10674508	10675724	iaq.scaf_9.791	Chr6	783800	785016
								iaq.scaf_940.106	Chr14	21628526	21630242	Ib-g1296.t1	Ib-LG1	7759670	7762016	AT3G49850.1	At-3	18488993	18490996	iaq.scaf_9.92	Chr6	6867786	6870219
								iaq.scaf_90.111	Chr14	9284752	9286063	Ib-g39254.t1	Ib-LG10	7758760	7760323	AT3G50060.1	At-3	18557607	18559326	iaq.scaf_9.37	Chr6	7266905	7268119
								iaq.scaf_940.106	Chr14	21628526	21630242	Ib-g47290.t1	Ib-LG12	2847945	2855219	AT3G11280.2	At-3	3533207	3534958	iaq.scaf_131.244	Chr6	27819046	27820276
								iaq.scaf_90.359	Chr14	12188605	12192542	Ib-g60980.t1	Ib-LG15	7018160	7021736	AT3G50060.1	At-3	18557607	18559326	iaq.scaf_719.73	Chr6	15523367	15525784
								iaq.scaf_90.598	Chr14	13826890	13828633	Ib-g9971.t1	Ib-LG3	3712064	3714565	AT3G49690.1	At-3	18427735	18429281	iaq.scaf_115.256	Chr7	36602589	36604619
								iaq.scaf_90.593	Chr14	13800913	13805030	Ib-g20333.t1	Ib-LG5	27243239	27244585	AT3G50060.1	At-3	18557607	18559326	iaq.scaf_115.311	Chr7	36223714	36224649
								iaq.scaf_90.598	Chr14	13826890	13828633	Ib-g20339.t1	Ib-LG5	27266520	27268257	AT3G60110.1	At-3	22197529	22201451	iaq.scaf_56.771	Chr8	23229564	23233806
								iaq.scaf_90.700	Chr14	14582428	14583793	Ib-g20464.t1	Ib-LG5	28170351	28171502	AT3G18100.1	At-3	6200563	6204752	iaq.scaf_550.332	Chr9	20982279	20988710
								iaq.scaf_90.802	Chr14	15323249	15329438	Ib-g20576.t1	Ib-LG5	28864058	28867784	AT3G53200.1	At-3	19718253	19719507	iaq.scaf_62.41	Chr9	3162151	3164146
								iaq.scaf_90.836	Chr14	15550483	15553129	Ib-g20608.t1	Ib-LG5	29084797	29087706	AT3G13890.1	At-3	4576740	4578027	iaq.scaf_20.54	scaf_20	586338	587788
								iaq.scaf_90.959	Chr14	16213091	16218710	Ib-g20734.t1	Ib-LG5	29746217	29748112	AT3G50060.1	At-3	18557607	18559326	iaq.scaf_20.581	scaf_20	4557024	4558380
								iaq.scaf_90.215	Chr14	10596845	10599265	Ib-g19644.t1	Ib-LG5	22352600	22355835	AT3G23250.1	At-3	8309209	8310910	iaq.scaf_857.164	scaf_857	1197259	1199588
								iaq.scaf_90.359	Chr14	12188605	12192542	Ib-g20007.t1	Ib-LG5	25260195	25263875	AT4G37780.1	At-4	17758232	17759746	iaq.scaf_129.805	Chr1	11376879	11378333
								iaq.scaf_90.111	Chr14	9284752	9286063	Ib-g19448.t1	Ib-LG5	20858178	20860134	AT4G09460.1	At-4	5992908	5994258	iaq.scaf_1242.119	Chr1	32568840	32571346
								iaq.scaf_940.175	Chr14	22191722	22193067	Ib-g17691.t1	Ib-LG5	7350327	7351930	AT4G01280.2	At-4	535241	537554	iaq.scaf_130.83	Chr10	424036	428160
								iaq.scaf_940.325	Chr14	23550209	23551921	Ib-g17159.t1	Ib-LG5	3462958	3464575	AT4G28110.1	At-4	13968029	13969525	iaq.scaf_323.5	Chr11	22786693	22788349
								iaq.scaf_940.342	Chr14	23683948	23685683	Ib-g17138.t1	Ib-LG5	3295050	3297267	AT4G26930.1	At-4	13527578	13529429	iaq.scaf_323.61	Chr11	23145604	23147915
								iaq.scaf_737.12	Chr14	1937677	1941402	Ib-g20333.t1	Ib-LG5	27243239	27244585	AT4G09460.1	At-4	5992908	5994258	iaq.scaf_32.499	Chr12	26593666	26594983
								iaq.scaf_940.342	Chr14	23683948	23685683	Ib-g17105.t1	Ib-LG5	3047529	3050083	AT4G25560.1	At-4	13052503	13053742	iaq.scaf_90.802	Chr14	15323249	15329438
								iaq.scaf_940.587_iaq.scaf_940.588	Chr14	25457969	25461944	Ib-g16868.t1	Ib-LG5	1609045	1613204	AT4G22680.1	At-4	11922340	11924230	iaq.scaf_330.443	Chr15	10159461	10162560
								iaq.scaf_940.613	Chr14	25643591	25645188	Ib-g16830.t1	Ib-LG5	1380377	1382496	AT4G12350.1	At-4	7324756	7326867	iaq.scaf_330.443	Chr15	10159461	10162560
								iaq.scaf_940.14	Chr14	20822907	20827667	Ib-g17487.t1	Ib-LG5	5737521	5740236	AT4G34990.1	At-4	16661101	16662549	iaq.scaf_73.44	Chr3	31885998	31887455
								iaq.scaf_940.93	Chr14	21475021	21476909	Ib-g17420.t1	Ib-LG5	5282630	5284243	AT4G05100.1	At-4	2618372	2619947	iaq.scaf_73.576	Chr3	28582079	28583572
								iaq.scaf_940.106	Chr14	21628526	21630242	Ib-g17403.t1	Ib-LG5	5146940	5148258	AT4G38620.1	At-4	18053360	18055040	iaq.scaf_73.44	Chr3	31885998	31887455
								iaq.scaf_90.988	Chr14	16362693	16364292	Ib-g20840.t1	Ib-LG5	30382186	30383663	AT4G21440.1	At-4	11418199	11419769	iaq.scaf_73.576	Chr3	28582079	28583572
								iaq.scaf_737.12	Chr14	1937677	1941402	Ib-g18115.t1	Ib-LG5	10555262	10558743	AT4G12350.1	At-4	7324756	7326867	iaq.scaf_1355.28	Chr4	2928680	2930698
								iaq.scaf_940.613	Chr14	25643591	25645188	Ib-g29760.t1	Ib-LG7	32661789	32663411	AT4G22680.1	At-4	11922340	11924230	iaq.scaf_1355.28	Chr4	2928680	2930698
								iaq.scaf_90.836	Chr14	15550483	15553129	Ib-g26831.t1	Ib-LG7	11511881	11514424	AT4G37260.1	At-4	17540490	17541799	iaq.scaf_719.73	Chr6	15523367	15525784
								iaq.scaf_90.598	Chr14	13826890	13828633	Ib-g25540.t1	Ib-LG7	1639457	1640938	AT4G22680.1	At-4	11922340	11924230	iaq.scaf_131.66	Chr6	29033231	29034585
								iaq.scaf_90.700	Chr14	14582428	14583793	Ib-g25412.t1	Ib-LG7	868782	871096	AT4G37260.1	At-4	17540490	17541799	iaq.scaf_9.37	Chr6	7266905	7268119
								iaq.scaf_90.111	Chr14	9284752	9286063	Ib-g35048.t1	Ib-LG9	7032463	7034000	AT4G21440.1	At-4	11418199	11419769	iaq.scaf_507.360	Chr7	3005085	3006400
								iaq.scaf_90.215	Chr14	10596845	10599265	Ib-g35179.t1	Ib-LG9	7978551	7981596	AT4G37780.1	At-4	17758232	17759746	iaq.scaf_115.256	Chr7	36602589	36604619
								iaq.scaf_330.520	Chr15	9419662	9421371	Ib-g39254.t1	Ib-LG10	7758760	7760323	AT4G38620.1	At-4	18053360	18055040	iaq.scaf_6.407	Chr7	42834605	42836005
								iaq.scaf_330.443	Chr15	10159461	10162560	Ib-g39379.t1	Ib-LG10	8790141	8793466	AT4G05100.1	At-4	2618372	2619947	iaq.scaf_507.360	Chr7	3005085	3006400
								iaq.scaf_631.88	Chr15	8108532	8109930	Ib-g39202.t1	Ib-LG10	7307905	7315330	AT4G34990.1	At-4	16661101	16662549	iaq.scaf_6.407	Chr7	42834605	42836005
								iaq.scaf_988.44.1	Chr15	347256	353420	Ib-g41253.t1	Ib-LG10	22961738	22966455	AT4G28110.1	At-4	13968029	13969525	iaq.scaf_56.469	Chr8	21433686	21434947
								iaq.scaf_988.86	Chr15	884687	887049	Ib-g41108.t1	Ib-LG10	21925937	21928325	AT4G01280.2	At-4	535241	537554	iaq.scaf_56.923	Chr8	24041892	24046254
								iaq.scaf_330.520	Chr15	9419662	9421371	Ib-g35048.t1	Ib-LG9	7032463	7034000	AT4G32730.2	At-4	15790133	15795916	iaq.scaf_149.51	Chr9	13467370	13475135
								iaq.scaf_631.88	Chr15	8108532	8109930	Ib-g34994.t1	Ib-LG9	6585410	6586829	AT4G37780.1	At-4	17758232	17759746	iaq.scaf_1261.66	scaf_1261	808215	809877
								iaq.scaf_10.172	Chr2	5478099	5479740	Ib-g39202.t1	Ib-LG10	7307905	7315330	AT5G56110.1	At-5	22719191	22720664	iaq.scaf_129.1556	Chr1	16688498	16690680
								iaq.scaf_10.226	Chr2	6012103	6013740	Ib-g39254.t1	Ib-LG10	7758760	7760323	AT5G67580.2	At-5	26955568	26957725	iaq.scaf_129.789	Chr1	11254659	11258546
								iaq.scaf_3.192	Chr2	1082828	1083941	Ib-g38712.t1	Ib-LG10	3720775	3722044	AT5G15310.1	At-5	4974671	4976470	iaq.scaf_129.592	Chr1	9676285	9678507
								iaq.scaf_3.192	Chr2	1082828	1083941	Ib-g41923.t1	Ib-LG11	3484613	3485753	AT5G40350.1	At-5	16138544	16141134	iaq.scaf_129.1358	Chr1	15759846	15761560
								iaq.scaf_10.226	Chr2	6012103	6013740	Ib-g19448.t1	Ib-LG5	20858178	20860134	AT5G59780.3	At-5	24081922	24083562	iaq.scaf_25.45	Chr1	35318091	35319995
								iaq.scaf_3.192	Chr2	1082828	1083941	Ib-g34152.t1	Ib-LG9	1100952	1102060	AT5G52260.1	At-5	21220031	21221288	iaq.scaf_129.836	Chr1	11615540	11618488
								iaq.scaf_10.172	Chr2	5478099	5479740	Ib-g34994.t1	Ib-LG9	6585410	6586829	AT5G58900.1	At-5	23783102	23785512	iaq.scaf_25.103	Chr1	35961287	35963820
								iaq.scaf_10.226	Chr2	6012103	6013740	Ib-g35048.t1	Ib-LG9	7032463	7034000	AT5G65790.1	At-5	26322817	26324609	iaq.scaf_129.805	Chr1	11376879	11378333
								iaq.scaf_10.321	Chr2	6928490	6931508	Ib-g35179.t1	Ib-LG9	7978551	7981596	AT5G37260.1	At-5	14751344	14753088	iaq.scaf_129.1179.3	Chr1	14389420	14392935
								iaq.scaf_82.121	Chr2	8825906	8827770	Ib-g35476.t1	Ib-LG9	10214771	10217003	AT5G15310.1	At-5	4974671	4976470	iaq.scaf_25.650	Chr1	40090276	40095252
								iaq.scaf_73.576	Chr3	28582079	28583572	Ib-g46362.t1	Ib-LG11	36931789	36937794	AT5G23000.1	At-5	7696135	7698022	iaq.scaf_58.709	Chr10	24848227	24850172
								iaq.scaf_73.255.3	Chr3	30809950	30813477	Ib-g43304.t1	Ib-LG11	13205353	13214015	AT5G02840.1	At-5	648648	651979	iaq.scaf_906.81.1	Chr10	4006015	4010844
								iaq.scaf_73.44	Chr3	31885998	31887455	Ib-g42847.t1	Ib-LG11	9996862	9998237	AT5G59780.3	At-5	24081922	24083562	iaq.scaf_58.613	Chr10	25681375	25683094
								iaq.scaf_73.576	Chr3	28582079	28583572	Ib-g54394.t1	Ib-LG13	23629037	23630834	AT5G01200.1	At-5	76872	78543	iaq.scaf_58.511	Chr10	26360784	26363230
								iaq.scaf_73.814_iaq.scaf_73.815	Chr3	26372539	26377879	Ib-g58956.t1	Ib-LG14	25767223	25772531	AT5G58900.1	At-5	23783102	23785512	iaq.scaf_58.511	Chr10	26360784	26363230
								iaq.scaf_73.576	Chr3	28582079	28583572	Ib-g59241.t1	Ib-LG14	27502139	27504484	AT5G55020.1	At-5	22324599	22326418	iaq.scaf_323.61	Chr11	23145604	23147915
								iaq.scaf_73.255.3	Chr3	30809950	30813477	Ib-g59602.t1	Ib-LG14	29516741	29527456	AT5G62470.2	At-5	25078991	25081141	iaq.scaf_884.196	Chr11	14966453	14969009
								iaq.scaf_73.44	Chr3	31885998	31887455	Ib-g59810.t1	Ib-LG14	30522204	30523550	AT5G02320.2	At-5	482793	486473	iaq.scaf_486.60	Chr12	6204770	6209987
								iaq.scaf_46.34	Chr3	16718964	16723950	Ib-g58383.t1	Ib-LG14	21844426	21849052	AT5G58900.1	At-5	23783102	23785512	iaq.scaf_486.137	Chr12	5525754	5528093
								iaq.scaf_46.269.1	Chr3	14259116	14265066	Ib-g57993.t1	Ib-LG14	19016237	19020027	AT5G05790.1	At-5	1740523	1742186	iaq.scaf_486.137	Chr12	5525754	5528093
								iaq.scaf_109.219	Chr3	3195035	3197140	Ib-g55769.t1	Ib-LG14	2962889	2965124	AT5G01200.1	At-5	76872	78543	iaq.scaf_486.137	Chr12	5525754	5528093
								iaq.scaf_46.34	Chr3	16718964	16723950	Ib-g58418.t1	Ib-LG14	22099037	22103530	AT5G04760.1	At-5	1373530	1374787	iaq.scaf_32.759	Chr12	29869887	29872170
								iaq.scaf_232.23	Chr3	4156317	4159747	Ib-g57206.t1	Ib-LG14	13163310	13166538	AT5G23000.1	At-5	7696135	7698022	iaq.scaf_486.800	Chr12	251382	253138
								iaq.scaf_109.219	Chr3	3195035	3197140	Ib-g55803.t1	Ib-LG14	3310032	3312268	AT5G26660.1	At-5	9331565	9333284	iaq.scaf_34.143	Chr12	13867726	13869797
								iaq.scaf_46.269.1	Chr3	14259116	14265066	Ib-g63866.t1	Ib-LG15	29000170	29004143	AT5G59780.3	At-5	24081922	24083562	iaq.scaf_132.8.1	Chr13	1467277	1469346
								iaq.scaf_232.23	Chr3	4156317	4159747	Ib-g9289.t1	Ib-LG2	36876996	36880133	AT5G57620.1	At-5	23334767	23336632	iaq.scaf_17.752	Chr13	11767510	11769746
								iaq.scaf_73.1223	Chr3	22106761	22110109	Ib-g11443.t1	Ib-LG3	14802735	14807248	AT5G52260.1	At-5	21220031	21221288	iaq.scaf_90.802	Chr14	15323249	15329438
								iaq.scaf_73.814_iaq.scaf_73.815	Chr3	26372539	26377879	Ib-g24292.t1	Ib-LG6	25501659	25506305	AT5G52660.2	At-5	21359001	21362273	iaq.scaf_90.836	Chr14	15550483	15553129
								iaq.scaf_73.255.3	Chr3	30809950	30813477	Ib-g29066.t1	Ib-LG7	27726888	27735059	AT5G15310.1	At-5	4974671	4976470	iaq.scaf_940.106	Chr14	21628526	21630242
								iaq.scaf_1355.28	Chr4	2928680	2930698	Ib-g39379.t1	Ib-LG10	8790141	8793466	AT5G37260.1	At-5	14751344	14753088	iaq.scaf_940.587_iaq.scaf_940.588	Chr14	25457969	25461944
								iaq.scaf_120.105	Chr4	16269051	16271794	Ib-g55769.t1	Ib-LG14	2962889	2965124	AT5G01200.1	At-5	76872	78543	iaq.scaf_90.598	Chr14	13826890	13828633
								iaq.scaf_876.195	Chr4	20351895	20353803	Ib-g13062.t1	Ib-LG4	2036165	2037573	AT5G16600.1	At-5	5438165	5440433	iaq.scaf_940.613	Chr14	25643591	25645188
								iaq.scaf_876.195	Chr4	20351895	20353803	Ib-g13997.t1	Ib-LG4	8675195	8677996	AT5G05790.1	At-5	1740523	1742186	iaq.scaf_90.598	Chr14	13826890	13828633
								iaq.scaf_120.105	Chr4	16269051	16271794	Ib-g14671.t1	Ib-LG4	14058109	14070529	AT5G40350.1	At-5	16138544	16141134	iaq.scaf_940.14	Chr14	20822907	20827667
								iaq.scaf_876.512	Chr4	23632604	23634395	Ib-g13520.t1	Ib-LG4	4920537	4922195	AT5G16770.2	At-5	5514717	5517153	iaq.scaf_90.959	Chr14	16213091	16218710
								iaq.scaf_1355.28	Chr4	2928680	2930698	Ib-g15640.t1	Ib-LG4	21481070	21482836	AT5G58900.1	At-5	23783102	23785512	iaq.scaf_90.598	Chr14	13826890	13828633
								iaq.scaf_1355.28	Chr4	2928680	2930698	Ib-g25359.t1	Ib-LG7	574377	575803	AT5G65790.1	At-5	26322817	26324609	iaq.scaf_940.325	Chr14	23550209	23551921
								iaq.scaf_80.33	Chr5	5434730	5437119	Ib-g2322.t1	Ib-LG1	16023908	16025887	AT5G26660.1	At-5	9331565	9333284	iaq.scaf_82.121	Chr2	8825906	8827770
								iaq.scaf_9.92	Chr6	6867786	6870219	Ib-g1034.t1	Ib-LG1	6073807	6077784	AT5G67300.1	At-5	26854022	26856006	iaq.scaf_3.192	Chr2	1082828	1083941
								iaq.scaf_719.73	Chr6	15523367	15525784	Ib-g38712.t1	Ib-LG10	3720775	3722044	AT5G02320.2	At-5	482793	486473	iaq.scaf_73.814_iaq.scaf_73.815	Chr3	26372539	26377879
								iaq.scaf_719.73	Chr6	15523367	15525784	Ib-g41923.t1	Ib-LG11	3484613	3485753	AT5G54230.1	At-5	22016143	22018061	iaq.scaf_73.576	Chr3	28582079	28583572
								iaq.scaf_9.37	Chr6	7266905	7268119	Ib-g41923.t1	Ib-LG11	3484613	3485753	AT5G47390.1	At-5	19226769	19228895	iaq.scaf_99.20	Chr4	7934726	7938313
								iaq.scaf_9.37	Chr6	7266905	7268119	Ib-g60377.t1	Ib-LG15	3146387	3147632	AT5G49330.1	At-5	19998823	20001572	iaq.scaf_876.556	Chr4	24088307	24091496
								iaq.scaf_719.73	Chr6	15523367	15525784	Ib-g60377.t1	Ib-LG15	3146387	3147632	AT5G49620.2	At-5	20137396	20139529	iaq.scaf_876.512	Chr4	23632604	23634395
								iaq.scaf_9.504	Chr6	2820948	2822639	Ib-g16830.t1	Ib-LG5	1380377	1382496	AT5G65230.1	At-5	26068112	26069652	iaq.scaf_9.583	Chr6	2099280	2100737
								iaq.scaf_131.244	Chr6	27819046	27820276	Ib-g20339.t1	Ib-LG5	27266520	27268257	AT5G56840.1	At-5	22980638	22982425	iaq.scaf_131.527	Chr6	25674084	25675443
								iaq.scaf_35.131	Chr6	18751682	18757581	Ib-g20608.t1	Ib-LG5	29084797	29087706	AT5G10280.1	At-5	3232569	3234277	iaq.scaf_9.583	Chr6	2099280	2100737
								iaq.scaf_131.382	Chr6	26770343	26772033	Ib-g25699.t1	Ib-LG7	2669267	2671190	AT5G67300.1	At-5	26854022	26856006	iaq.scaf_719.73	Chr6	15523367	15525784
								iaq.scaf_131.244	Chr6	27819046	27820276	Ib-g25540.t1	Ib-LG7	1639457	1640938	AT5G01200.1	At-5	76872	78543	iaq.scaf_131.244	Chr6	27819046	27820276
								iaq.scaf_131.203	Chr6	28170347	28171343	Ib-g25499.t1	Ib-LG7	1360546	1361468	AT5G05790.1	At-5	1740523	1742186	iaq.scaf_131.244	Chr6	27819046	27820276
								iaq.scaf_131.121	Chr6	28719042	28723714	Ib-g25412.t1	Ib-LG7	868782	871096	AT5G67300.1	At-5	26854022	26856006	iaq.scaf_9.37	Chr6	7266905	7268119
								iaq.scaf_131.116	Chr6	28748529	28755083	Ib-g25407.t1	Ib-LG7	841882	843826	AT5G67580.2	At-5	26955568	26957725	iaq.scaf_9.92	Chr6	6867786	6870219
								iaq.scaf_131.66	Chr6	29033231	29034585	Ib-g25359.t1	Ib-LG7	574377	575803	AT5G52660.2	At-5	21359001	21362273	iaq.scaf_35.131	Chr6	18751682	18757581
								iaq.scaf_9.791	Chr6	783800	785016	Ib-g30119.t1	Ib-LG7	34895921	34897439	AT5G61620.1	At-5	24772326	24773507	iaq.scaf_131.116	Chr6	28748529	28755083
								iaq.scaf_9.583	Chr6	2099280	2100737	Ib-g29886.t1	Ib-LG7	33482007	33483648	AT5G58900.1	At-5	23783102	23785512	iaq.scaf_131.244	Chr6	27819046	27820276
								iaq.scaf_9.504	Chr6	2820948	2822639	Ib-g29760.t1	Ib-LG7	32661789	32663411	AT5G67300.1	At-5	26854022	26856006	iaq.scaf_115.311	Chr7	36223714	36224649
								iaq.scaf_131.760	Chr6	23223697	23225628	Ib-g26176.t1	Ib-LG7	6097004	6098441	AT5G65790.1	At-5	26322817	26324609	iaq.scaf_115.256	Chr7	36602589	36604619
								iaq.scaf_131.554	Chr6	25505977	25506558	Ib-g25936.t1	Ib-LG7	4234148	4235742	AT5G11510.1	At-5	3679748	3684884	iaq.scaf_149.51	Chr9	13467370	13475135
								iaq.scaf_131.527	Chr6	25674084	25675443	Ib-g25913.t1	Ib-LG7	4080697	4082672	AT5G49330.1	At-5	19998823	20001572	iaq.scaf_24.260	Chr9	16371404	16374596
								iaq.scaf_35.131	Chr6	18751682	18757581	Ib-g26831.t1	Ib-LG7	11511881	11514424	AT5G67300.1	At-5	26854022	26856006	iaq.scaf_20.581	scaf_20	4557024	4558380
								iaq.scaf_9.92	Chr6	6867786	6870219	Ib-g29066.t1	Ib-LG7	27726888	27735059	AT5G23000.1	At-5	7696135	7698022	iaq.scaf_76.47	scaf_76	738262	739732
								iaq.scaf_9.37	Chr6	7266905	7268119	Ib-g28993.t1	Ib-LG7	27257271	27258677
								iaq.scaf_9.37	Chr6	7266905	7268119	Ib-g28924.t1	Ib-LG7	26720524	26722040
								iaq.scaf_115.311	Chr7	36223714	36224649	Ib-g38712.t1	Ib-LG10	3720775	3722044
								iaq.scaf_115.256	Chr7	36602589	36604619	Ib-g38942.t1	Ib-LG10	5363233	5365116
								iaq.scaf_115.194	Chr7	37171545	37177335	Ib-g38977.t1	Ib-LG10	5696416	5701797
								iaq.scaf_115.311	Chr7	36223714	36224649	Ib-g41923.t1	Ib-LG11	3484613	3485753
								iaq.scaf_115.256	Chr7	36602589	36604619	Ib-g41977.t1	Ib-LG11	3788623	3799484
								iaq.scaf_115.194	Chr7	37171545	37177335	Ib-g42025.t1	Ib-LG11	4170543	4174159
								iaq.scaf_6.407	Chr7	42834605	42836005	Ib-g42847.t1	Ib-LG11	9996862	9998237
								iaq.scaf_6.418	Chr7	42940687	42942576	Ib-g42865.t1	Ib-LG11	10125207	10126673
								iaq.scaf_6.709	Chr7	45256539	45261289	Ib-g43304.t1	Ib-LG11	13205353	13214015
								iaq.scaf_507.360	Chr7	3005085	3006400	Ib-g46362.t1	Ib-LG11	36931789	36937794
								iaq.scaf_308.77	Chr7	29488779	29490555	Ib-g44150.t1	Ib-LG11	19530021	19537792
								iaq.scaf_507.360	Chr7	3005085	3006400	Ib-g54394.t1	Ib-LG13	23629037	23630834
								iaq.scaf_507.360	Chr7	3005085	3006400	Ib-g59241.t1	Ib-LG14	27502139	27504484
								iaq.scaf_6.709	Chr7	45256539	45261289	Ib-g59602.t1	Ib-LG14	29516741	29527456
								iaq.scaf_6.407	Chr7	42834605	42836005	Ib-g59810.t1	Ib-LG14	30522204	30523550
								iaq.scaf_115.311	Chr7	36223714	36224649	Ib-g60377.t1	Ib-LG15	3146387	3147632
								iaq.scaf_115.256	Chr7	36602589	36604619	Ib-g17159.t1	Ib-LG5	3462958	3464575
								iaq.scaf_507.360	Chr7	3005085	3006400	Ib-g30889.t1	Ib-LG8	3448908	3450629
								iaq.scaf_56.473	Chr8	21456777	21458065	Ib-g54394.t1	Ib-LG13	23629037	23630834
								iaq.scaf_51.66	Chr8	1338437	1340996	Ib-g59936.t1	Ib-LG15	482209	483926
								iaq.scaf_56.771	Chr8	23229564	23233806	Ib-g8984.t1	Ib-LG2	34909013	34912261
								iaq.scaf_56.923	Chr8	24041892	24046254	Ib-g9349.t1	Ib-LG2	37225006	37228970
								iaq.scaf_56.473	Chr8	21456777	21458065	Ib-g27049.t1	Ib-LG7	13485262	13487285
								iaq.scaf_649.82	Chr8	13546641	13548371	Ib-g32296.t1	Ib-LG8	13932167	13933846
								iaq.scaf_5.162	Chr8	7389073	7390584	Ib-g32685.t1	Ib-LG8	16943955	16945775
								iaq.scaf_56.469	Chr8	21433686	21434947	Ib-g30900.t1	Ib-LG8	3494072	3495493
								iaq.scaf_56.473	Chr8	21456777	21458065	Ib-g30889.t1	Ib-LG8	3448908	3450629
								iaq.scaf_56.771	Chr8	23229564	23233806	Ib-g30490.t1	Ib-LG8	1343198	1347302
								iaq.scaf_56.923	Chr8	24041892	24046254	Ib-g30340.t1	Ib-LG8	570486	574710
								iaq.scaf_51.23	Chr8	834603	849202	Ib-g33907.t1	Ib-LG8	26515956	26523604
								iaq.scaf_51.66	Chr8	1338437	1340996	Ib-g33863.t1	Ib-LG8	26126441	26129228
								iaq.scaf_649.82	Chr8	13546641	13548371	Ib-g32142.t1	Ib-LG8	12589860	12591570
								iaq.scaf_51.146	Chr8	2259330	2261749	Ib-g33619.t1	Ib-LG8	24216909	24219898
								iaq.scaf_550.332	Chr9	20982279	20988710	Ib-g61550.t1	Ib-LG15	11402926	11415172
								iaq.scaf_550.217	Chr9	22511919	22516168	Ib-g61376.t1	Ib-LG15	9929725	9942705
								iaq.scaf_62.54	Chr9	3010835	3013808	Ib-g63810.t1	Ib-LG15	28619459	28626168
								iaq.scaf_62.41	Chr9	3162151	3164146	Ib-g63778.t1	Ib-LG15	28362605	28364018
								iaq.scaf_618.48.1	Chr9	20122933	20128004	Ib-g61750.t1	Ib-LG15	12986818	12991708
								iaq.scaf_550.332	Chr9	20982279	20988710	Ib-g61540.t1	Ib-LG15	11322047	11324823
								iaq.scaf_24.260	Chr9	16371404	16374596	Ib-g13474.t1	Ib-LG4	4598891	4601282
								iaq.scaf_62.54	Chr9	3010835	3013808	Ib-g25226.t1	Ib-LG6	31369798	31371340
								iaq.scaf_1261.37	scaf_1261	318541	323364	Ib-g38977.t1	Ib-LG10	5696416	5701797
								iaq.scaf_1261.66	scaf_1261	808215	809877	Ib-g38942.t1	Ib-LG10	5363233	5365116
								iaq.scaf_1261.37	scaf_1261	318541	323364	Ib-g42025.t1	Ib-LG11	4170543	4174159
								iaq.scaf_1261.66	scaf_1261	808215	809877	Ib-g41977.t1	Ib-LG11	3788623	3799484
								iaq.scaf_20.581	scaf_20	4557024	4558380	Ib-g38712.t1	Ib-LG10	3720775	3722044
								iaq.scaf_20.581	scaf_20	4557024	4558380	Ib-g41923.t1	Ib-LG11	3484613	3485753
								iaq.scaf_20.6	scaf_20	93801	97643	Ib-g55273.t1	Ib-LG13	28917107	28920005
								iaq.scaf_20.54	scaf_20	586338	587788	Ib-g55216.t1	Ib-LG13	28619239	28621573
								iaq.scaf_20.6	scaf_20	93801	97643	Ib-g61032.t1	Ib-LG15	7432134	7432938
								iaq.scaf_20.54	scaf_20	586338	587788	Ib-g60983.t1	Ib-LG15	7041050	7045145
								iaq.scaf_20.57	scaf_20	616479	620176	Ib-g60980.t1	Ib-LG15	7018160	7021736
								iaq.scaf_20.581	scaf_20	4557024	4558380	Ib-g60377.t1	Ib-LG15	3146387	3147632
								iaq.scaf_233.176	scaf_233	1016125	1017419	Ib-g53602.t1	Ib-LG13	18086934	18089351
								iaq.scaf_233.172	scaf_233	1006822	1008361	Ib-g59939.t1	Ib-LG15	489115	493674
								iaq.scaf_233.176	scaf_233	1016125	1017419	Ib-g59936.t1	Ib-LG15	482209	483926
								iaq.scaf_233.172	scaf_233	1006822	1008361	Ib-g30119.t1	Ib-LG7	34895921	34897439
								iaq.scaf_233.176	scaf_233	1016125	1017419	Ib-g33863.t1	Ib-LG8	26126441	26129228
								iaq.scaf_369.19	scaf_369	356243	360762	Ib-g2312.t1	Ib-LG1	15962242	15966767
								iaq.scaf_605.28	scaf_605	655609	657488	Ib-g52942.t1	Ib-LG13	12985940	12987848
								iaq.scaf_76.47	scaf_76	738262	739732	Ib-g47799.t1	Ib-LG12	6626566	6628530
								iaq.scaf_76.47	scaf_76	738262	739732	Ib-g25226.t1	Ib-LG6	31369798	31371340
								iaq.scaf_857.164	scaf_857	1197259	1199588	Ib-g8292.t1	Ib-LG2	30280525	30282170
								iaq.scaf_857.122	scaf_857	864582	866168	Ib-g13062.t1	Ib-LG4	2036165	2037573
								iaq.scaf_857.164	scaf_857	1197259	1199588	Ib-g13125.t1	Ib-LG4	2425707	2431049
								iaq.scaf_96.7	scaf_96	78990	80560	Ib-g37934.t1	Ib-LG9	29658582	29660182

## Sheet: Table S4
Table S4. Phylogenetic relationships of IaMYB and AtMYB proteins
ID	Subgroup of AtMYB	Functions in Arabidopsis thaliana	Subgroup of IaMYB
IaMYB163	S14	Development [Axillary meristem regulation / Lateral organ formation (shoot branching, GA‐mediated); Hypoctyle elongation, blue light‐mediated (CRY1 signalling); Root elongation (abiotic stress response: temperature) ]	G1
IaMYB181
IaMYB106
IaMYB18
IaMYB167
IaMYB90
IaMYB116
AtMYB38
AtMYB37
AtMYB87
IaMYB147
AtMYB84
AtMYB68
IaMYB6
IaMYB74
IaMYB183
IaMYB127
AtMYB36
IaMYB12
AtMYB80
IaMYB54
AtMYB35
IaMYB32
IaMYB130
AtMYB40
AtMYB99
IaMYB56
IaMYB152
AtMYB20
AtMYB43
IaMYB70
IaMYB44
IaMYB158
AtMYB42
AtMYB85
IaMYB85			G2
IaMYB165
IaMYB166
IaMYB68
IaMYB138
IaMYB109			G3
AtMYB58	S3	Metabolism [Phenylpropanoide pathway / Lignin biosynthesis (fibers and vessels)]	G4
AtMYB63
AtMYB10
AtMYB72
IaMYB97
IaMYB65	S2	Defense [Abiotic stress response / Drought, light and wounding, ABA‐mediated (shoot morphogenesis); Abiotic stress response / Cold; Abiotic stress response / Drought and salt, ABA‐mediated]	G5
AtMYB13
AtMYB14
IaMYB22
AtMYB15
IaMYB102
IaMYB179
AtMYB94	S1	Defense [Abiotic stress response / HR response, SA‐mediated (VLC‐Lipid metabolism); Biotic stress response / Drought, ABA‐mediated (stomatal closure); Abiotic and biotic stress response / Drought and pathogens ABA ‐ and JA ‐mediated]; Development ( Hypocotyle elongation, brassinosteroid pathway)	G6
AtMYB96
AtMYB30
IaMYB84
IaMYB110
AtMYB31
IaMYB118
AtMYB60
IaMYB144
AtMYB47
AtMYB95
IaMYB8	S9	Differentiation (Cell fate / Conical epidermal cell outgrowth; Cell fate / Trichome branching)	G7
IaMYB33
IaMYB99
AtMYB17
IaMYB4
IaMYB3
AtMYB106
AtMYB16
AtMYB51	S12	Metabolism (Glucosinolate biosynthesis / Aliphatic pool; Glucosinolate biosynthesis / Indolic pool)
AtMYB122
AtMYB34
AtMYB28
AtMYB29
AtMYB76
AtMYB74	S11	Defense (Abiotic stress response / Osmotic, ABA‐mediated)	G8
AtMYB102
IaMYB41
AtMYB41
IaMYB87
IaMYB113
IaMYB71
AtMYB49
AtMYB39	S10
AtMYB107
AtMYB9
IaMYB141
IaMYB46
IaMYB50	S24
AtMYB93
IaMYB55
AtMYB92
AtMYB53
IaMYB49	S7	Metabolism; (Phenylpropanoide pathway / Flavonol biosynthesis)	G9
IaMYB94
AtMYB111
IaMYB126
AtMYB12
AtMYB11
IaMYB28			G10
IaMYB27
IaMYB133
IaMYB157
AtMYB5
IaMYB104
IaMYB174
IaMYB129
AtMYB8
AtMYB6
AtMYB3	S4	Metabolism (Phenylpropanoide pathway / Sinapate ester biosynthesis)
IaMYB17
IaMYB123
IaMYB142
IaMYB176
AtMYB7
AtMYB32
AtMYB4
IaMYB43
IaMYB76
AtMYB18	S16	Development; [Hypoctyle elongation, Far red light‐mediated (phyA signalling)]	G11
AtMYB19
AtMYB45
IaMYB7
IaMYB139
IaMYB38
AtMYB46
IaMYB100
AtMYB83
IaMYB31			G12
IaMYB26
IaMYB156
AtMYB67
IaMYB15
AtMYB26
AtMYB103
IaMYB29
IaMYB134
IaMYB81	S13	Metabolism (Mucillage deposition and extrusion; Phenylpropanoide pathway / Lignin biosynthesis; Stomatal closure )
IaMYB112
AtMYB86
AtMYB55
AtMYB61
AtMYB50
IaMYB121
IaMYB30
IaMYB72
AtMYB123	S5	Metabolism ( Phenylpropanoide pathway / Proanthocyanindins biosynthesis)
AtMYB66	S15	Differentiation (Cell fate / Trichome initiation and branching; Cell fate / Root hair patterning)	G13
AtMYB23
AtMYB0
IaMYB61
AtMYB82
IaMYB175	S6	Metabolism (Phenylpropanoide pathway / Anthocyanin biosynthesis)	G14
IaMYB2
IaMYB148
IaMYB150
IaMYB149
IaMYB52
AtMYB113
AtMYB114
AtMYB75
AtMYB90
IaMYB47			G15
IaMYB178
AtMYB71
AtMYB79
IaMYB146
AtMYB121
AtMYB48
AtMYB59
IaMYB91
AtMYB27
IaMYB10	S19	Development (Stamen development / Filament lenght, dehiscence process, GA‐ and JA‐mediated)	G16
IaMYB143
AtMYB21
AtMYB24
AtMYB57
AtMYB116	S20	Defense (Abiotic stress response / Drought and salt, ABA‐mediated; Abiotic stress response / Phosphate starvation, GA‐mediated; Abiotic and biotic / Dehydration, wounding and pathogens, JA‐ mediated ); Development (Stamen development / Pollen maturation, dehiscence process, GA‐ and JA‐mediated)	G17
AtMYB62
IaMYB128
IaMYB82
AtMYB2
AtMYB112
IaMYB48
AtMYB108
AtMYB78
AtMYB104	S18	Defense (Abiotic stress response / ABA sensitivity); Development [Stamen development / Anther development (tapetum)]	G18
AtMYB81
AtMYB97
AtMYB120
IaMYB114
AtMYB101
IaMYB105
IaMYB131
AtMYB65
AtMYB33
AtMYB91
AtMYB89			G19
AtMYB110	S21	Development (Axillary meristem regulation / Lateral organ formation); Metabolism [Cell wall thickening (fibers)]
AtMYB56
IaMYB24
AtMYB105
AtMYB117
IaMYB77
IaMYB117
AtMYB69
AtMYB52
AtMYB54
IaMYB136	S23		G20
IaMYB132
AtMYB25
AtMYB109
AtMYB1
IaMYB67	S22	Defense [Abiotic stress response / Drought, salt and cold, ABA‐mediated (stomatal closure) ; Abiotic stress response / Drought, Light, Wounding]; Development (Gorwth regulation, auxin‐mediated)
IaMYB25
IaMYB59
IaMYB162
IaMYB73
IaMYB58
AtMYB70
AtMYB73
AtMYB77
AtMYB44
AtMYB98			G21
IaMYB164	S25	Development (Embryogenesis / Seed maturation)
AtMYB119
AtMYB64
AtMYB100
AtMYB22
AtMYB118
AtMYB115
AtMYB3R2			G22
AtMYB3R4
AtMYB3R1
IaMYB92
IaMYB39
IaMYB40
IaMYB120
AtMYB3R5
AtMYB3R3
IaMYB96			G23
AtMYB4R1
IaMYB154
AtMYB124
AtMYB88

## Sheet: Table S5 
Table S5. Gene duplication events of IaMYB genes
DSD					PD					TD					TRD					WGD
Gene 1	Gene 2	Ka	Ks	Ka_Ks	Gene 1	Gene 2	Ka	Ks	Ka_Ks	Gene 1	Gene 2	Ka	Ks	Ka_Ks	Gene 1	Gene 2	Ka	Ks	Ka_Ks	Gene 1	Gene 2	Ka	Ks	Ka_Ks
iaq.scaf_10.172	iaq.scaf_82.121	0.422542	NaN	NaN	iaq.scaf_129.592	iaq.scaf_129.594	0	0	NaN	iaq.scaf_10.226	iaq.scaf_10.227	0.128275	0.415002	0.309096	iaq.scaf_1154.2	iaq.scaf_58.709	0.246415	0.766374	0.321534	iaq.scaf_129.592	iaq.scaf_25.650	0.045335	NaN	NaN
iaq.scaf_10.227	iaq.scaf_720.19	0.475895	1.58342	0.30055	iaq.scaf_56.469	iaq.scaf_56.473	0.536357	NaN	NaN	iaq.scaf_73.814_iaq.scaf_73.815	iaq.scaf_73.813.1	0	0	NaN	iaq.scaf_129.135	iaq.scaf_58.511	0.472679	NaN	NaN	iaq.scaf_25.45	iaq.scaf_58.613	0.307252	0.638627	0.481113
iaq.scaf_10.321	iaq.scaf_10.172	0.484731	3.17704	0.152573						iaq.scaf_940.342	iaq.scaf_940.343	0.164441	0.243464	0.675423	iaq.scaf_129.1536	iaq.scaf_90.598	0.473702	1.85216	0.255756	iaq.scaf_25.103	iaq.scaf_58.511	0.199233	1.31366	0.151663
iaq.scaf_109.219	iaq.scaf_9.583	0.480365	NaN	NaN						iaq.scaf_940.343	iaq.scaf_940.345	0.129361	0.35097	0.368581	iaq.scaf_129.1643_iaq.scaf_129.1644	iaq.scaf_56.923	0.716688	NaN	NaN	iaq.scaf_25.321	iaq.scaf_58.239	0.391522	1.43894	0.27209
iaq.scaf_115.256	iaq.scaf_940.325	0.413544	2.94375	0.140482						iaq.scaf_96.7	iaq.scaf_96.8	0.417027	NaN	NaN	iaq.scaf_129.838.1	iaq.scaf_73.576	0.571605	NaN	NaN	iaq.scaf_1242.119	iaq.scaf_32.499	0.158351	1.00648	0.157332
iaq.scaf_115.311	iaq.scaf_9.37	0.321633	2.49215	0.129058											iaq.scaf_131.382	iaq.scaf_73.576	0.533689	NaN	NaN	iaq.scaf_25.103	iaq.scaf_486.137	0.348314	2.31641	0.150368
iaq.scaf_1154.2	iaq.scaf_125.10	0.250895	1.78795	0.140326											iaq.scaf_131.554	iaq.scaf_125.10	0.594007	NaN	NaN	iaq.scaf_25.45	iaq.scaf_132.8.1	0.372422	1.06406	0.35
iaq.scaf_120.105	iaq.scaf_73.576	0.493725	NaN	NaN											iaq.scaf_131.555	iaq.scaf_17.752	0.181024	1.84255	0.098246	iaq.scaf_129.836	iaq.scaf_90.802	0.147403	1.18763	0.124116
iaq.scaf_123.202	iaq.scaf_82.121	0.553935	NaN	NaN											iaq.scaf_131.760	iaq.scaf_90.111	0.599613	2.62068	0.2288	iaq.scaf_129.592	iaq.scaf_940.106	0.15372	1.01149	0.151974
iaq.scaf_1242.119	iaq.scaf_90.988	0.344975	NaN	NaN											iaq.scaf_15.13	iaq.scaf_82.121	0.364396	NaN	NaN	iaq.scaf_129.474	iaq.scaf_940.342	0.346885	1.92765	0.179953
iaq.scaf_125.10	iaq.scaf_58.709	0.250789	2.54336	0.098605											iaq.scaf_17.374	iaq.scaf_1355.28	0.442273	NaN	NaN	iaq.scaf_129.1179.3	iaq.scaf_940.587_iaq.scaf_940.588	0.247634	1.04643	0.236648
iaq.scaf_1261.66	iaq.scaf_125.10	0.459246	NaN	NaN											iaq.scaf_17.643	iaq.scaf_32.499	0.431463	NaN	NaN	iaq.scaf_129.789	iaq.scaf_73.255.3	0.340728	1.78704	0.190666
iaq.scaf_129.1179.3	iaq.scaf_906.81.1	0.694659	2.7802	0.249859											iaq.scaf_188.1	iaq.scaf_131.527	0.270362	0.78199	0.345736	iaq.scaf_25.103	iaq.scaf_131.244	0.402516	1.90071	0.211771
iaq.scaf_129.135	iaq.scaf_486.137	0.513451	NaN	NaN											iaq.scaf_22.34	iaq.scaf_486.137	0.537558	NaN	NaN	iaq.scaf_129.789	iaq.scaf_9.92	0.156564	0.431578	0.362772
iaq.scaf_129.1358	iaq.scaf_5.162	0.447108	NaN	NaN											iaq.scaf_369.19	iaq.scaf_73.255.3	0.629016	NaN	NaN	iaq.scaf_129.805	iaq.scaf_115.256	0.334279	NaN	NaN
iaq.scaf_129.1536	iaq.scaf_22.34	0.454731	NaN	NaN											iaq.scaf_486.297	iaq.scaf_129.592	0.559629	4.10496	0.13633	iaq.scaf_129.789	iaq.scaf_6.709	0.350428	1.59952	0.219084
iaq.scaf_129.1556	iaq.scaf_80.33	0.490575	NaN	NaN											iaq.scaf_486.350	iaq.scaf_25.660	0.592094	NaN	NaN	iaq.scaf_172.56	iaq.scaf_125.10	0	0	NaN
iaq.scaf_129.1643_iaq.scaf_129.1644	iaq.scaf_35.131	0.638926	NaN	NaN											iaq.scaf_5.162	iaq.scaf_940.14	0.42607	NaN	NaN	iaq.scaf_129.1708	iaq.scaf_20.6	0.155595	0.888904	0.175042
iaq.scaf_129.1708	iaq.scaf_51.66	0.555413	NaN	NaN											iaq.scaf_51.146	iaq.scaf_34.143	0.412555	2.48417	0.166073	iaq.scaf_129.1764	iaq.scaf_20.54	0.418921	1.31247	0.319185
iaq.scaf_129.1764	iaq.scaf_34.143	0.559695	NaN	NaN											iaq.scaf_52.11	iaq.scaf_129.474	0.371124	1.39194	0.266624	iaq.scaf_84.100	iaq.scaf_58.239	0.394115	2.18073	0.180727
iaq.scaf_129.474	iaq.scaf_90.111	0.546749	NaN	NaN											iaq.scaf_52.138	iaq.scaf_131.244	0.371362	4.73701	0.078396	iaq.scaf_58.511	iaq.scaf_486.137	0.300958	NaN	NaN
iaq.scaf_129.592	iaq.scaf_9.583	0.581632	2.62454	0.221613											iaq.scaf_52.8	iaq.scaf_131.527	0.257571	0.781495	0.329587	iaq.scaf_58.896	iaq.scaf_17.115	0.154475	0.687751	0.224609
iaq.scaf_129.594	iaq.scaf_9.583	0.581632	2.62454	0.221613											iaq.scaf_539.5	iaq.scaf_17.690	0.49698	2.59077	0.191828	iaq.scaf_58.613	iaq.scaf_132.8.1	0.314926	0.977269	0.322251
iaq.scaf_129.805	iaq.scaf_125.10	0.352334	NaN	NaN											iaq.scaf_564.261	iaq.scaf_34.143	0.437234	NaN	NaN	iaq.scaf_58.511	iaq.scaf_90.598	0.358637	NaN	NaN
iaq.scaf_129.836	iaq.scaf_10.172	0.517176	NaN	NaN											iaq.scaf_6.418	iaq.scaf_25.660	0.531812	2.18367	0.24354	iaq.scaf_130.83	iaq.scaf_90.836	0.339712	NaN	NaN
iaq.scaf_129.838.1	iaq.scaf_857.164	0.462151	NaN	NaN											iaq.scaf_605.28	iaq.scaf_58.511	0.499291	NaN	NaN	iaq.scaf_130.128	iaq.scaf_232.23	0.122268	0.563892	0.216828
iaq.scaf_130.83	iaq.scaf_906.81.1	0.400077	NaN	NaN											iaq.scaf_618.48.1	iaq.scaf_323.121.1	0.275964	2.97043	0.092904	iaq.scaf_58.511	iaq.scaf_131.244	0.373446	NaN	NaN
iaq.scaf_131.116	iaq.scaf_32.236	0.576812	2.86469	0.201352											iaq.scaf_668.1	iaq.scaf_10.226	0.438661	NaN	NaN	iaq.scaf_130.83	iaq.scaf_35.131	0.295363	2.74004	0.107795
iaq.scaf_131.121	iaq.scaf_25.321	0.589312	2.88281	0.204423											iaq.scaf_717.16	iaq.scaf_330.520	0.508204	NaN	NaN	iaq.scaf_130.83	iaq.scaf_56.923	0.193363	0.794479	0.243383
iaq.scaf_131.203	iaq.scaf_737.12	0.441054	NaN	NaN											iaq.scaf_720.19	iaq.scaf_73.44	0.232345	NaN	NaN	iaq.scaf_84.100	iaq.scaf_857.164	0.258924	1.22375	0.211583
iaq.scaf_131.382	iaq.scaf_25.321	0.392412	NaN	NaN											iaq.scaf_73.1223	iaq.scaf_129.1764	0.544495	NaN	NaN	iaq.scaf_884.196	iaq.scaf_940.93	0.270589	1.78977	0.151187
iaq.scaf_131.527	iaq.scaf_20.6	0.530315	NaN	NaN											iaq.scaf_778.5	iaq.scaf_17.690	0.59547	2.22245	0.267935	iaq.scaf_323.5	iaq.scaf_73.576	0.34092	1.68676	0.202116
iaq.scaf_131.554	iaq.scaf_1154.2	0.785695	2.41193	0.325753											iaq.scaf_90.988	iaq.scaf_6.407	0.368772	NaN	NaN	iaq.scaf_323.5	iaq.scaf_507.360	0.349187	NaN	NaN
iaq.scaf_131.555	iaq.scaf_58.709	0.173591	4.08957	0.042447											iaq.scaf_940.752	iaq.scaf_99.20	0.3841	NaN	NaN	iaq.scaf_323.5	iaq.scaf_56.473	0.186377	1.34699	0.138366
iaq.scaf_131.66	iaq.scaf_940.613	0.406691	NaN	NaN											iaq.scaf_969.6	iaq.scaf_17.690	0.59547	2.22245	0.267935	iaq.scaf_884.196	iaq.scaf_649.82	0.189803	0.954836	0.19878
iaq.scaf_131.760	iaq.scaf_668.1	0.474118	NaN	NaN																iaq.scaf_884.263	iaq.scaf_233.176	0.243254	0.870961	0.279294
iaq.scaf_132.8.1	iaq.scaf_129.1358	0.599103	NaN	NaN																iaq.scaf_34.143	iaq.scaf_82.121	0.230194	1.59335	0.144472
iaq.scaf_1355.28	iaq.scaf_940.613	0.36536	NaN	NaN																iaq.scaf_486.60	iaq.scaf_73.814_iaq.scaf_73.815	0.210353	0.654107	0.321588
iaq.scaf_149.51	iaq.scaf_486.60	0.59006	2.71951	0.216973																iaq.scaf_486.137	iaq.scaf_131.244	0.36953	2.23926	0.165023
iaq.scaf_15.13	iaq.scaf_34.143	0.535152	NaN	NaN																iaq.scaf_32.236	iaq.scaf_131.527	0.429598	NaN	NaN
iaq.scaf_17.115	iaq.scaf_25.321	0.574423	NaN	NaN																iaq.scaf_34.143	iaq.scaf_308.77	0.23698	1.09754	0.215918
iaq.scaf_17.374	iaq.scaf_330.443	0.423174	NaN	NaN																iaq.scaf_486.800	iaq.scaf_62.54	0.222793	0.853778	0.26095
iaq.scaf_17.643	iaq.scaf_90.988	0.41525	NaN	NaN																iaq.scaf_32.236	iaq.scaf_79.33	0.339371	1.18304	0.286864
iaq.scaf_17.690	iaq.scaf_940.14	0.384967	NaN	NaN																iaq.scaf_737.12	iaq.scaf_90.593	0.424026	1.73406	0.244527
iaq.scaf_17.752	iaq.scaf_940.325	0.39855	NaN	NaN																iaq.scaf_90.111	iaq.scaf_330.520	0.181032	1.02894	0.17594
iaq.scaf_17.795	iaq.scaf_130.128	0.396097	NaN	NaN																iaq.scaf_90.111	iaq.scaf_10.226	0.24241	1.5263	0.158822
iaq.scaf_172.42	iaq.scaf_46.269.1	0.375408	2.63718	0.142352																iaq.scaf_90.215	iaq.scaf_10.321	0.187613	0.901233	0.208173
iaq.scaf_172.56	iaq.scaf_58.709	0.250789	2.54336	0.098605																iaq.scaf_90.598	iaq.scaf_131.244	0.190588	0.848656	0.224577
iaq.scaf_188.1	iaq.scaf_20.6	0.481279	NaN	NaN																iaq.scaf_90.700	iaq.scaf_131.121	0.403858	1.51561	0.266466
iaq.scaf_20.54	iaq.scaf_631.88	0.801914	NaN	NaN																iaq.scaf_940.613	iaq.scaf_9.504	0.197816	1.224	0.161614
iaq.scaf_20.57	iaq.scaf_73.255.3	0.630845	NaN	NaN																iaq.scaf_90.359	iaq.scaf_20.57	0.289642	1.74859	0.165643
iaq.scaf_20.6	iaq.scaf_52.8	0.527344	NaN	NaN																iaq.scaf_330.520	iaq.scaf_10.226	0.222186	2.15922	0.102901
iaq.scaf_22.34	iaq.scaf_58.511	0.439176	NaN	NaN																iaq.scaf_631.88	iaq.scaf_10.172	0.216743	0.992599	0.218359
iaq.scaf_233.172	iaq.scaf_120.105	0.644248	2.57672	0.250027																iaq.scaf_330.443	iaq.scaf_1355.28	0.200187	1.028	0.194735
iaq.scaf_233.176	iaq.scaf_940.752	0.192682	0.76277	0.252608																iaq.scaf_330.443	iaq.scaf_131.66	0.3662	NaN	NaN
iaq.scaf_24.260	iaq.scaf_32.499	0.548344	1.64653	0.33303																iaq.scaf_988.86	iaq.scaf_233.176	0.39485	NaN	NaN
iaq.scaf_25.103	iaq.scaf_52.138	0.216798	1.16112	0.186715																iaq.scaf_3.192	iaq.scaf_719.73	0.390619	2.89901	0.134742
iaq.scaf_25.321	iaq.scaf_857.164	0.356925	1.70464	0.209384																iaq.scaf_3.192	iaq.scaf_115.311	0.38	2.1768	0.174568
iaq.scaf_25.45	iaq.scaf_17.690	0.560914	NaN	NaN																iaq.scaf_3.192	iaq.scaf_20.581	0.407723	2.35162	0.17338
iaq.scaf_25.650	iaq.scaf_73.576	0.174062	NaN	NaN																iaq.scaf_109.219	iaq.scaf_120.105	0.410138	1.99571	0.20551
iaq.scaf_3.192	iaq.scaf_9.37	0.364441	1.47395	0.247255																iaq.scaf_73.255.3	iaq.scaf_9.92	0.293447	2.09094	0.140342
iaq.scaf_308.77	iaq.scaf_564.261	0.388897	NaN	NaN																iaq.scaf_73.576	iaq.scaf_507.360	0.2779	1.34845	0.206089
iaq.scaf_32.236	iaq.scaf_52.8	0.353655	NaN	NaN																iaq.scaf_73.255.3	iaq.scaf_6.709	0.120791	0.488908	0.247064
iaq.scaf_32.499	iaq.scaf_73.44	0.373786	NaN	NaN																iaq.scaf_73.44	iaq.scaf_6.407	0.153943	0.918932	0.167524
iaq.scaf_32.759	iaq.scaf_90.598	0.478006	NaN	NaN																iaq.scaf_73.576	iaq.scaf_56.469	0.558419	NaN	NaN
iaq.scaf_323.5	iaq.scaf_129.592	0.54201	NaN	NaN																iaq.scaf_876.556	iaq.scaf_24.260	0.034679	0.052575	0.659613
iaq.scaf_323.61	iaq.scaf_130.128	0.703767	NaN	NaN																iaq.scaf_876.195	iaq.scaf_857.122	0.200797	0.846612	0.237177
iaq.scaf_330.443	iaq.scaf_9.504	0.374247	3.55294	0.105335																iaq.scaf_9.37	iaq.scaf_719.73	0.303543	1.52697	0.198787
iaq.scaf_330.520	iaq.scaf_668.1	0.434672	NaN	NaN																iaq.scaf_719.73	iaq.scaf_115.311	0.20441	1.07986	0.189293
iaq.scaf_35.131	iaq.scaf_906.81.1	0.377228	2.04886	0.184116																iaq.scaf_719.73	iaq.scaf_20.581	0.201926	1.30115	0.155191
iaq.scaf_369.19	iaq.scaf_6.709	0.654946	NaN	NaN																iaq.scaf_9.37	iaq.scaf_20.581	0.342689	1.38114	0.24812
iaq.scaf_46.34	iaq.scaf_93.19.1	0.530851	3.31197	0.160283																iaq.scaf_9.791	iaq.scaf_233.172	0.571555	1.63706	0.349135
iaq.scaf_486.137	iaq.scaf_52.138	0.349985	NaN	NaN																iaq.scaf_507.360	iaq.scaf_56.473	0.400363	2.18862	0.182929
iaq.scaf_486.297	iaq.scaf_940.93	0.412474	NaN	NaN																iaq.scaf_115.256	iaq.scaf_1261.66	0.262283	1.3728	0.191057
iaq.scaf_486.800	iaq.scaf_1154.2	0.400695	1.17327	0.34152																iaq.scaf_115.194	iaq.scaf_1261.37	0.240657	0.493498	0.487655
iaq.scaf_5.162	iaq.scaf_876.512	0.489382	NaN	NaN																iaq.scaf_115.311	iaq.scaf_20.581	0.287692	1.2546	0.22931
iaq.scaf_507.360	iaq.scaf_129.592	0.533973	NaN	NaN																iaq.scaf_51.66	iaq.scaf_233.176	0.213917	0.780601	0.274041
iaq.scaf_51.146	iaq.scaf_82.121	0.376038	NaN	NaN
iaq.scaf_51.23	iaq.scaf_906.81.1	0.696495	4.02253	0.173148
iaq.scaf_51.66	iaq.scaf_99.20	0.571379	NaN	NaN
iaq.scaf_52.11	iaq.scaf_940.342	0.19828	0.375119	0.52858
iaq.scaf_52.138	iaq.scaf_58.511	0.15963	1.25628	0.127066
iaq.scaf_539.5	iaq.scaf_778.5	0.068647	0.075885	0.90462
iaq.scaf_550.217	iaq.scaf_25.321	0.47703	NaN	NaN
iaq.scaf_550.332	iaq.scaf_73.813.1	0.857964	NaN	NaN
iaq.scaf_56.469	iaq.scaf_96.8	0.428253	NaN	NaN
iaq.scaf_56.471	iaq.scaf_131.382	0.567925	NaN	NaN
iaq.scaf_56.473	iaq.scaf_129.592	0.635007	NaN	NaN
iaq.scaf_56.771	iaq.scaf_93.19.1	0.21034	0.961118	0.218849
iaq.scaf_56.923	iaq.scaf_906.81.1	0.462594	2.83844	0.162975
iaq.scaf_564.261	iaq.scaf_82.121	0.424797	NaN	NaN
iaq.scaf_58.1081	iaq.scaf_10.227	0.427498	NaN	NaN
iaq.scaf_58.239	iaq.scaf_73.576	0.426748	NaN	NaN
iaq.scaf_58.613	iaq.scaf_876.195	0.591894	1.88119	0.314639
iaq.scaf_58.709	iaq.scaf_76.47	0.246415	0.766374	0.321534
iaq.scaf_58.896	iaq.scaf_25.321	0.547733	NaN	NaN
iaq.scaf_6.407	iaq.scaf_1242.119	0.299436	NaN	NaN
iaq.scaf_6.709	iaq.scaf_9.92	0.289806	2.07412	0.139724
iaq.scaf_605.28	iaq.scaf_486.137	0.47659	NaN	NaN
iaq.scaf_62.41	iaq.scaf_5.162	0.574078	NaN	NaN
iaq.scaf_62.54	iaq.scaf_1154.2	0.34121	1.7415	0.195929
iaq.scaf_631.88	iaq.scaf_34.143	0.401337	4.42734	0.09065
iaq.scaf_649.82	iaq.scaf_129.592	0.531811	4.26013	0.124835
iaq.scaf_668.1	iaq.scaf_10.227	0.427498	NaN	NaN
iaq.scaf_717.16	iaq.scaf_668.1	0.5279	NaN	NaN
iaq.scaf_720.19	iaq.scaf_90.988	0.153312	1.52945	0.10024
iaq.scaf_73.1223	iaq.scaf_51.146	0.592899	NaN	NaN
iaq.scaf_73.44	iaq.scaf_90.988	0.369188	NaN	NaN
iaq.scaf_73.576	iaq.scaf_129.592	0.591388	NaN	NaN
iaq.scaf_778.5	iaq.scaf_5.162	0.385396	1.40648	0.274014
iaq.scaf_79.33	iaq.scaf_131.116	0.552642	NaN	NaN
iaq.scaf_80.33	iaq.scaf_90.959	0.525929	NaN	NaN
iaq.scaf_857.122	iaq.scaf_940.14	0.466668	NaN	NaN
iaq.scaf_857.164	iaq.scaf_73.576	0.491557	NaN	NaN
iaq.scaf_876.195	iaq.scaf_940.14	0.5151	NaN	NaN
iaq.scaf_876.512	iaq.scaf_940.14	0.311226	3.89622	0.079879
iaq.scaf_876.556	iaq.scaf_32.499	0.474731	2.15347	0.22045
iaq.scaf_884.196	iaq.scaf_129.592	0.50324	2.53369	0.19862
iaq.scaf_884.263	iaq.scaf_988.86	0.352798	NaN	NaN
iaq.scaf_9.791	iaq.scaf_129.592	0.604219	NaN	NaN
iaq.scaf_90.215	iaq.scaf_10.172	0.412062	NaN	NaN
iaq.scaf_90.359	iaq.scaf_9.92	0.634011	NaN	NaN
iaq.scaf_90.593	iaq.scaf_20.581	0.58699	NaN	NaN
iaq.scaf_90.598	iaq.scaf_52.138	0.3803	NaN	NaN
iaq.scaf_90.700	iaq.scaf_232.23	0.549724	NaN	NaN
iaq.scaf_90.802	iaq.scaf_308.77	0.433517	NaN	NaN
iaq.scaf_90.836	iaq.scaf_906.81.1	0.343614	NaN	NaN
iaq.scaf_90.959	iaq.scaf_507.360	0.507603	NaN	NaN
iaq.scaf_940.106	iaq.scaf_129.594	0.15372	1.01149	0.151974
iaq.scaf_940.175	iaq.scaf_940.14	0.499429	NaN	NaN
iaq.scaf_940.325	iaq.scaf_1154.2	0.417563	NaN	NaN
iaq.scaf_940.342	iaq.scaf_940.345	0.084186	0.222572	0.378244
iaq.scaf_940.587_iaq.scaf_940.588	iaq.scaf_906.81.1	0.528983	NaN	NaN
iaq.scaf_940.93	iaq.scaf_129.592	0.551025	NaN	NaN
iaq.scaf_96.7	iaq.scaf_84.100	0.409344	NaN	NaN
iaq.scaf_96.8	iaq.scaf_131.382	0.585364	3.08972	0.189455
iaq.scaf_969.6	iaq.scaf_5.162	0.385396	1.40648	0.274014
iaq.scaf_988.44.1	iaq.scaf_73.813.1	0.796909	2.33664	0.341049
iaq.scaf_988.86	iaq.scaf_129.1708	0.512603	NaN	NaN

## Sheet: Table S6
Table S6. FPKM of DEGs
Gene ID	Rename	CK-1	CK-2	CK-3	Cd-1	Cd-2	Cd-3
iaq.scaf_720.19	IaMYB176	0.28	0.34	0.57	0	0	0
iaq.scaf_884.196	IaMYB110	0.28	0.05	0.49	0.02	0	0
iaq.scaf_129.836	IaMYB7	11.01	4.61	7.48	0.16	0.3	0.54
iaq.scaf_605.28	IaMYB173	1.24	0.59	2.34	0.2	0.13	0.1
iaq.scaf_34.143	IaMYB121	7.27	5.51	3.73	0.54	0.39	1.8
iaq.scaf_82.121	IaMYB30	79.32	66.11	61.96	8.9	13.34	21.66
iaq.scaf_58.709	IaMYB106	15.38	11.64	11.41	1.96	2.44	5.06
iaq.scaf_308.77	IaMYB72	19.36	14.38	16.15	3.33	3.73	5.56
iaq.scaf_51.146	IaMYB81	5.89	4.38	5.24	0.83	1.95	1.95
iaq.scaf_129.1179.3	IaMYB9	13.43	10.54	10.44	4.73	3.76	4.07
iaq.scaf_20.6	IaMYB159	35.07	29.07	35.61	13.28	11.72	12.86
iaq.scaf_58.511	IaMYB108	1.38	1.04	1.39	0.39	0.59	0.52
iaq.scaf_940.587_iaq.scaf_940.588	IaMYB151	12.48	10.47	10.02	4.46	4.26	4.27
iaq.scaf_62.41	IaMYB91	7.86	7.51	8.78	3.54	3.22	2.83
iaq.scaf_90.598	IaMYB137	44.69	45.11	38.8	19.33	19.54	19.53
iaq.scaf_233.176	IaMYB170	28.32	33.64	29.47	13.71	13.35	14.74
iaq.scaf_52.8	IaMYB53	16.88	11.11	15.25	7.57	6.46	6.61
iaq.scaf_32.236	IaMYB122	16.67	13.94	11.41	37.38	25.39	22.44
iaq.scaf_876.512	IaMYB48	65.74	81.33	78.05	219.86	138.63	101.22
iaq.scaf_507.360	IaMYB71	19.99	30.08	19.59	53.63	45.08	45.47
iaq.scaf_631.88	IaMYB156	1.22	0.92	0.5	1.72	2.24	1.78
iaq.scaf_719.73	IaMYB59	60.47	86.29	99.53	256.04	192.86	160.55
iaq.scaf_32.499	IaMYB123	44.45	43.38	28.17	130.65	89.07	79.61
iaq.scaf_857.164	IaMYB179	26.52	33.31	38.31	113.85	79.71	68.37
iaq.scaf_56.469	IaMYB85	90.75	148.89	97.98	363.24	291.51	279.01
iaq.scaf_9.791	IaMYB54	5.41	11.74	5.57	22.61	21.65	25.91
iaq.scaf_330.520	IaMYB157	36.19	66.58	47.08	209.63	149.6	140.59
iaq.scaf_6.418	IaMYB77	5.7	8.88	7.78	29.45	29.23	17.15
iaq.scaf_62.54	IaMYB90	4.86	4.4	3.63	18.76	17.58	14.7
iaq.scaf_857.122	IaMYB178	1.71	1.19	0.54	5.66	5.05	4.26
iaq.scaf_129.805	IaMYB6	0.24	0.3	0.37	1.11	1.54	1.32
iaq.scaf_115.311	IaMYB73	3.47	2.61	3.56	14.95	15.47	13.13
iaq.scaf_90.988	IaMYB142	22.19	20.52	16.78	119.93	114.11	89.51
iaq.scaf_940.325	IaMYB147	2.43	3.53	1.91	15.25	16.86	17.05
iaq.scaf_56.471	IaMYB86	0.77	0.83	1.78	6.39	9.75	8.02
iaq.scaf_876.195	IaMYB47	0.15	0	0.09	1.71	1.48	1.2

## Sheet: Table S7
Table S7. The subgroup of DEGs
Gene name	Type	Subgroup of AtMYB	funtion in Arabidopsis	Subgroup of IaMYB
IaMYB110	2R	S1	Defense [Abiotic stress response / HR response, SA‐mediated (VLC‐Lipid metabolism); Biotic stress response / Drought, ABA‐mediated (stomatal closure); Abiotic and biotic stress response / Drought and pathogens ABA ‐ and JA ‐mediated]; Development ( Hypocotyle elongation, brassinosteroid pathway)	G6
IaMYB85	2R	None		G2
IaMYB179	2R	S2	Defense [Abiotic stress response / Drought, light and wounding, ABA‐mediated (shoot morphogenesis); Abiotic stress response / Cold; Abiotic stress response / Drought and salt, ABA‐mediated]	G5
IaMYB157	2R	None		G10
IaMYB176	2R	S4	Metabolism (Phenylpropanoide pathway / Sinapate ester biosynthesis)
IaMYB123	2R
IaMYB142	2R
IaMYB71	2R	S11	Defense (Abiotic stress response / Osmotic, ABA‐mediated)	G8
IaMYB156	2R	None		G12
IaMYB121	2R	S13	Metabolism (Mucillage deposition and extrusion; Phenylpropanoide pathway / Lignin biosynthesis; Stomatal closure )
IaMYB30	2R
IaMYB72	2R
IaMYB81	2R
IaMYB54	2R	None		G1
IaMYB106	2R	S14	Development [Axillary meristem regulation / Lateral organ formation (shoot branching, GA‐mediated); Hypoctyle elongation, blue light‐mediated (CRY1 signalling); Root elongation (abiotic stress response: temperature) ]
IaMYB90	2R
IaMYB6	2R
IaMYB147	2R
IaMYB7	2R	S16	Development; [Hypoctyle elongation, Far red light‐mediated (phyA signalling)]	G11
IaMYB178	2R	None		G15
IaMYB47	2R	None
IaMYB91	2R	None
IaMYB48	2R	S20	Defense (Abiotic stress response / Drought and salt, ABA‐mediated; Abiotic stress response / Phosphate starvation, GA‐mediated; Abiotic and biotic / Dehydration, wounding and pathogens, JA‐ mediated ); Development (Stamen development / Pollen maturation, dehiscence process, GA‐ and JA‐mediated)	G17
IaMYB77	2R	S21	Development (Axillary meristem regulation / Lateral organ formation); Metabolism [Cell wall thickening (fibers)]	G19
IaMYB59	2R	S22	Defense [Abiotic stress response / Drought, salt and cold, ABA‐mediated (stomatal closure) ; Abiotic stress response / Drought, Light, Wounding]; Development (Gorwth regulation, auxin‐mediated)	G20
IaMYB73	2R

## Sheet: Table S8
Table S7. Cis-acting elements of DEGs
	light response																						stress responses							phytohormone reponse												plant growth and development
Gene name	Box 4	TCT-motif	GT1-motif	G-box	TCCC-motif	I-box	AT1-motif	GATA-motif	MRE	AE-box	ATCT-motif	GA-motif	chs-CMA1a	chs-CMA2a	ATC-motif	AAAC-motif	Box II	Gap-box	GTGGC-motif	LAMP-element	sbp-CMA1c	Sp1	ARE	MBS	GC-motif	TC-rich repeats	LTR	WUN-motif	CCAAT-box	ABRE	TGACG-motif	CGTCA-motif	O2-site	AuxRR-core	TCA-element	AT-rich element	P-box	SARE	TATC-box	AT-rich sequence	GARE-motif	CAT-box	circadian
IaMYB73	3	1	2	4				1															3	2				3		3	3	3		1
IaMYB9	4		2	8		1				3								1					1			1		2		7	2	2	1		1				1				1
IaMYB6	4			1					1	1										1			1			1				1	2	2										1
IaMYB7	2	5	1		1				2	1													1			1		1	2						1	1	1						1
IaMYB159	1	1	2					1	1	1				1									1				2	2			1	1	1				1					1
IaMYB170	3		1	6				1															2		1	1			1	6	2	2			1	1						1	1
IaMYB72	5		4			1		1					1										1				8				2	2	1				1		1		1
IaMYB122	2		3									1			1								4								1	1	2				2			1			1
IaMYB123	1		1	4	2			3	2			1													1			1		4	1	1			1	1		1
IaMYB157	4	2	1	6	2															1			2	1						5	1	1								1	1	1
IaMYB121	3					1														1			1			1				2					1				1			1
IaMYB71	3	2	2	3				3	2																		2	2		4	2	2	1		2
IaMYB81	2	1	2	6	2			2					2				1						5	1				2		4	3	3	2
IaMYB53	3	1	2	2				2		1								1					1		1	1		4	1	2	2	2	1				2		1				3
IaMYB85	5			1		1					1			1			1					1								4	2	2			1	1	2					1
IaMYB86	3	2		1		2		2																			1			1	2	2
IaMYB108	1			3																			3			1				2	1	1	1	1	3						1
IaMYB106	5		1	1		1						3			1							1	1	2				2		2	1	1	1
IaMYB77	2	1	1	1					3											1			3					2		2	4	4		1			1
IaMYB173	1	1	1		1			1							1		1			1			1	2		1		3					1	1			1		1			1
IaMYB91	2			2		3		2							2		1						1	1		1				4	1	1				1			1		1	1
IaMYB90	1			5		1				1													1			1				5	3	3			1		1					2	1
IaMYB156	3		1	5	1						4				1							2	2		2					5												1
IaMYB59	4	1	1	3			2		1														2	1			1	1	1	2	1	1			1
IaMYB176	7	2	1	3	1	2		1															2			1		1		1					1	1					1
IaMYB30	2	1	2					1		2		1				1							1	1				1	1					1	2		1			1			1
IaMYB178	4	2	1			1					1		1										3	2				1			2	2	1		1		2		1			2
IaMYB179	4	1	3	2		1		1										1					1						1	2	1	1	1		1
IaMYB47	6	1	1	6		2							1										1							4	1	1			1		1					1
IaMYB48	7	1	2	3				1			2													1			1			2	1	1			2
IaMYB110	6			1	1						1								1			1	3	1		1	1			2							1						1
IaMYB54		4	1	4															1				1	1	1				1	3	1	1	1		1						1	2
IaMYB137	1	1		1						3						1					1		1	2			1								1
IaMYB142	3	1	3	1	1																		3					4		1	1	1	1		1
IaMYB147	2		1	2	1			1		1		1											1	2						2					2
IaMYB151	2	1		7	1		1					1					1					1	3				1			6	2	2					1

## Sheet: Table S9
Table S8. Specific primers used for qRT-PCR
No.	Name	Gene Identifier	Orientation	Primer Sequence (5'->3')
1	IaMYB106	iaq.scaf_58.709	Forward	TTGGAAGCAGGTGGTCAATAAT
			Reverse	AGAAGAAGAAGGAGGAGGGAGG
2	IaMYB108	iaq.scaf_58.511	Forward	GGGCTAAAGAAGTATGGAAAAGG
			Reverse	GTTGTCGTTAAGGTTGACAGTTG
3	IaMYB137	iaq.scaf_90.598	Forward	TACTTAGCCTCCTCTTTCCCG
			Reverse	GATGTTCCTCCAGTCCCCCTT
4	IaMYB147	iaq.scaf_940.325	Forward	TCGGTAGCAGGTGGTCGATTATA
			Reverse	GATCCCTTCTTTGCTTGATTCCT
5	IaMYB178	iaq.scaf_857.122	Forward	AGGTGGGGGAACAGGTGGT
			Reverse	GAGCTTTCGGGTGATCAAA
6	IaMYB48	iaq.scaf_876.512	Forward	GGGGAGGACCGACAATGAG
			Reverse	GGAGGTGGTGGAGGAGGAG
7	IaMYB54	iaq.scaf_9.791	Forward	CGCAGAAATGAACGAACGG
			Reverse	CCAAGGGGTGGAGGAAGAA
8	IaMYB110	iaq.scaf_884.196	Forward	GCCATAGCTTCATACCTTCCTC
			Reverse	CACTGCTCTCTGCGTTATCTTC
9	IaMYB90	iaq.scaf_62.54	Forward	CATTGGTAGCAGGTGGTCAA
			Reverse	ATGGGGGAAGAGGATTATTT
10	IaMYB91	iaq.scaf_62.41	Forward	ATGGAGGAAGAAACATTGCGTA
			Reverse	TTTATATTGGGGCGGAGGTAGT
11	IaMYB121	iaq.scaf_34.143	Forward	GCAAAAAGGGATAGACCCAAAC
			Reverse	TAACTGTCCATAACTGCCAAGG
12	IaMYB157	iaq.scaf_330.520	Forward	GTCGAACGGACAATGAGATCAAG
			Reverse	AGGTTTTTCGTCGTTTCTAGGCT
13	GAPDH	evm.model.scaf_17.368	Forward	CACTGTCCGAACTGAGAA
			Reverse	GCAATCACCAACGAAGTC
